# Supplementary material for: Abnormally Low or High Ankle-Brachial Index Is Associated with Proliferative Diabetic Retinopathy in Type 2 Diabetic Mellitus Patients
Source: PLoS One. 2015 Jul 31;10(7):e0134718. doi: 10.1371/journal.pone.0134718 (PMC4521755; doi:10.1371/journal.pone.0134718)
Supplement: S1 Dataset — (XLS) [file pone.0134718.s001.xls]

## Sheet: Sheet1
	性別	年齡	BMI	SBP	DBP	PP	HbA1c	AC	CHOL	TG	LDL	HDL	CREATINE	eGFR(MDRD)	ACR>=30	RETINOPATHY	ISCHMIC_HEART	STROKE	ABI_LEFT	ABI_RIGHT	小ABI	B_BLOCKER	ACEI and/or ARB	DIURETICS	CCB	non-ACEI/ARB
6208	1	19.8	25.6	115	84	31	11.5	245	175	130	114	47	0.8	131.257	1	0	0	0	1	0.9	0.9	0	0	0	0	0
2838	0	21.2	19.3	83	62	21	12.5	232	152	48	65	77	0.7	112.054	1	0	0	0	1.14	1.06	1.06	0	0	0	0	0
5006	1	21.6	30.6	118	84	34	7.2	149	179	241	111	35	1	99.6825	0	0	0	0	1.27	1.06	1.06	0	0	0	0	0
4124	0	22.5	18.9	83	53	30	9.2	127	184	66	91	83	0.8	94.8982	0	0	0	0	1.24	1.18	1.18	0	0	0	0	0
2728	0	23.5	26.7	105	66	39	11.3	120	174	76	95	50	0.8	94.0642	0	0	0	0	1.06	1.04	1.04	0	0	0	0	0
4715	0	25.6	19.9	127	85	42	9.2	167	151	45	78	63	0.8	92.4439	0	0	0	0	0.97	0.94	0.94	1	0	0	1	1
1079	0	26.4	22.6	104	68	36	9.8	168	193	60	97	70	0.7	107.174	0	0	0	0	1.03	1.01	1.01	0	1	0	0	0
1522	1	26.6	22.7	142	99	43	8	130	251	203	153	47	0.8	123.622	0	0	0	0	1.07	1.02	1.02	0	1	0	0	0
3191	0	26.7	20.5	94	75	19	8.6	214	193	49	103	64	0.8	91.6578	0	0	0	0	1.04	1.03	1.03	1	1	0	0	1
522	1	26.8	26.6	150	94	56	11.8	134	181	78	109	47	0.9	107.747	1	0	0	0	1.05	1.02	1.02	0	0	0	0	0
3528	0	27	20.8	107	71	36	6.4	129	142	53	66	65	0.7	106.686	1	0	0	0	1.03	1.02	1.02	0	0	0	0	0
737	0	27.2	22	125	78	47	8.8	38	201	35	118.6	77	0.7	106.526	0	0	0	0	1.05	1.08	1.05	0	0	0	0	0
3089	1	27.9	20.1	109	79	30	10.2	136	137	78	60	63	0.8	122.43	0	0	0	0	1.2	1.21	1.2	0	1	0	0	0
2593	0	28	31.6	133	88	45	6.3	153	174	206	81	49	0.7	105.901	1	0	0	0	0.98	0.95	0.95	0	1	0	0	0
4775	0	28.2	20.4	115	64	51	7.2	119	253	61	154	80	0.9	79.1262	0	0	0	0	1.28	1.18	1.18	0	0	0	0	0
4190	0	28.3	19	106	72	34	7.8	87	154	69	60	87	0.8	90.5813	0	0	0	0	1.04	1.03	1.03	0	0	0	0	0
3055	0	28.9	25.7	112	76	36	9.4	202	230	109	144	47	0.7	105.223	1	0	0	0	1.02	1.02	1.02	0	1	0	0	0
3934	1	29.5	33.9	127	73	54	8.8	126	135	89	64	48	0.7	141.22	1	1	0	1	1.23	1.18	1.18	0	1	1	1	1
4219	1	29.6	19.8	116	62	54	15.2	254	285	117	197	57	0.9	105.595	0	0	0	0	1.12	1.09	1.09	0	0	0	0	0
4901	0	30.4	33.4	140	100	40	6.3	111	187	161	125	40	0.8	89.2745	1	0	0	0	1.19	1.17	1.17	0	1	1	1	1
5615	0	31.5	24.4	128	88	40	9.3	112	147	65	86	50	1.3	50.6138	0	0	0	0	1.07	1.12	1.07	0	1	0	1	1
4470	1	32.3	25.8	125	75	50	9	215	169	76	109	45	0.9	103.741	0	2	0	0	1.14	1.23	1.14	0	1	0	0	0
703	1	32.8	24.9	113	77	36	8.6	77	145	82	73	42	0.9	103.418	1	2	0	0	1.12	1.09	1.09	0	0	0	0	0
335	0	32.9	31.6	119	79	40	11.2	264	240	601	96	43	0.7	102.49	1	0	0	0	1.12	1.17	1.12	0	0	0	0	0
1170	1	33.1	22.9	108	58	50	6.1	50	157	45	94	48	1	91.4088	0	0	0	0	1	1.03	1	0	0	0	0	0
3561	0	33.4	19.4	114	72	42	8.5	81	194	55	101	84	0.9	76.454	0	0	0	0	0.99	0.98	0.98	0	0	0	0	0
442	0	34.3	24.2	102	66	36	5.5	142	224	148	131	57	0.7	101.627	0	0	0	0	1.06	1.05	1.05	0	0	0	0	0
3622	1	34.4	25.1	128	76	52	9.9	240	203	101	130	47	1	90.6967	0	0	0	0	1.02	1.05	1.02	0	1	0	0	0
3325	0	34.8	25.3	115	82	33	6	140	201	216	110	62	0.7	101.329	0	0	0	0	1.11	1.1	1.1	0	1	0	0	0
5990	1	35.2	24.9	123	83	40	11	126	195	154	134	33	1	90.2744	0	0	0	0	1.06	1.09	1.06	1	0	0	0	1
5872	0	35.5	27.5	115	80	35	11.4	269	163	178	97	43	0.9	75.5135	1	1	0	0	1.01	0.9	0.9	1	0	1	0	1
3883	0	35.7	19	127	79	48	8.1	246	143	116	78	44	1.4	45.2995	0	2	0	0	1.22	1.31	1.22	1	1	1	0	1
4825	0	35.7	39.4	123	83	40	10.2	179	213	195	133	45	0.9	75.4274	0	0	0	0	1	0.99	0.99	0	1	1	1	1
1659	0	36.2	24.5	134	89	45	6.5	161	193	108	108	56	0.8	86.1655	1	0	0	0	1.25	1.2	1.2	1	1	0	0	1
6492	0	36.3	27.7	115	80	35	10.1	130	270	78	185	49	0.6	120.024	0	2	1	0	1.01	1.05	1.01	1	1	0	1	1
4514	0	36.6	19.5	96	77	19	10.4	146	202	50	96	95	0.8	85.9734	1	0	0	0	1.01	1.04	1.01	0	0	0	0	0
3079	1	37.1	23.6	107	66	41	8.4	308	187	65	104	49	1	89.3162	0	2	0	0	0.97	1.01	0.97	0	0	0	0	0
4755	1	37.4	24.5	117	70	47	7.3	147	195	176	123	43	1.2	72.2512	0	0	0	0	1.12	1.16	1.12	0	0	0	0	0
6826	0	37.6	26.6	114	77	37	8.6	218	188	84	107	64	0.7	99.7495	0	0	0	0	1.37	1.43	1.7	0	0	0	0	0
2358	0	37.7	23	104	58	46	7.5	104	214	175	118	43	0.7	99.6957	1	0	0	0	1.14	1.13	1.13	0	0	0	0	0
5582	1	37.9	35.8	122	85	37	8.4	165	227	191	149	46	1	88.9302	0	0	0	0	1.04	1.02	1.02	0	0	0	0	0
2759	1	38.2	24.4	127	80	47	6.1	250	200	78	116	59	1.2	71.9414	0	0	0	0	1.14	1.16	1.14	0	1	0	0	0
3136	0	38.3	37.5	134	87	47	8.3	109	193	226	107	58	1	65.8457	1	0	0	0	1.06	0.98	0.98	0	1	0	1	1
1746	0	38.6	24.8	141	89	52	9.4	63	168	75	83	66	0.7	99.2194	1	1	0	0	1.01	1.04	1.01	0	1	1	0	1
1005	0	39.7	27.8	171	103	68	7.5	225	284	390	148	50	1	65.3676	1	2	0	0	1.18	1.13	1.13	0	1	1	1	1
1491	0	39.7	24	100	75	25	5.8	143	199	113	112	53	0.8	84.5661	1	0	0	0	1.07	1.03	1.03	0	1	0	0	0
3763	1	40	28.8	121	80	41	6.7	99	198	326	105	42	1	87.9619	0	0	1	0	1.22	1.27	1.22	0	1	0	0	0
3856	1	40.1	27.2	154	97	57	7.9	128	106	113	59	28	1.7	47.6581	1	0	0	0	1.2	1.16	1.16	1	1	1	1	1
6950	0	40.3	30.4	123	74	49	9.3	202	167	162	101	47	0.7	98.3551	1	1	0	0	1.23	1.13	1.13	0	1	0	0	0
4657	1	40.4	26.7	124	79	45	12	265	160	222	92	36	0.8	113.567	1	0	0	0	1.13	1.17	1.13	1	1	0	0	1
5214	1	40.5	25.9	130	89	41	6	112	142	108	96	34	0.8	113.51	0	0	0	0	1.25	1.17	1.17	1	0	0	0	1
3046	0	40.7	24.4	101	85	16	5.4	169	164	69	81	65	0.8	84.1402	0	0	0	0	1.04	1	1	0	0	1	0	1
3686	1	40.7	24.6	113	66	47	9.4	132	132	72	68	41	1	87.6527	0	0	0	0	1.14	1.11	1.11	0	0	0	0	0
4802	1	40.8	24	122	74	48	8.7	127	216	86	150	41	0.9	98.9357	0	0	0	0	1.18	1.18	1.18	0	0	0	0	0
461	1	41	24.6	152	68	84	6.9	152	83	113	24	41	0.9	98.8375	0	0	0	0	0.9	0.86	0.86	0	1	1	1	1
3969	1	41.2	23.4	127	82	45	5.5	99	154	90	84	40	1	87.4357	0	0	0	0	1.09	1.1	1.09	0	1	0	0	0
4023	1	41.2	27.7	151	105	46	11.9	264	242	427	131	41	1.1	78.3288	0	0	0	0	1.15	1.08	1.08	0	1	1	0	1
3972	1	41.5	28.2	185	107	78	14.3	167	182	99	103	45	0.8	112.949	1	2	0	0	1.13	1.06	1.06	0	1	0	1	1
5153	1	41.5	24.1	132	84	48	10.2	159	204	125	160	37	1	87.307	1	0	0	0	1.03	1	1	0	1	0	0	0
5477	0	41.8	24.3	122	78	44	8	191	163	108	99	53	0.8	83.6859	1	0	0	0	1.23	1.18	1.18	0	0	0	0	0
6001	1	41.8	24.1	149	106	43	9.4	181	430	1690	85	55	0.9	98.4506	1	1	0	0	1.19	1.19	1.19	0	1	0	1	1
4670	0	41.9	30.5	134	82	52	8.3	112	216	165	132	54	0.9	73.0149	1	0	0	0	1.05	1.08	1.05	0	1	1	0	1
4295	1	42	15.6	102	66	36	17.9	339	255	194	164	59	0.7	131.447	1	0	0	0	1.1	1.08	1.08	0	0	0	0	0
5002	0	42	21.3	102	60	42	6.7	106	166	167	107	40	0.7	97.5336	0	1	0	0	1.19	1.15	1.15	0	0	0	1	1
6265	1	42	19	138	84	54	6.9	143	194	47	116	57	1.1	78.0236	0	0	0	0	0.97	0.97	0.97	0	0	0	0	0
741	1	42.1	30.8	153	99	54	8.7	130	201	96	125.8	56	0.9	98.3078	0	0	0	0	1.14	1.14	1.14	1	1	0	1	1
2406	0	42.2	24.9	132	70	62	5.9	128	165	208	67	62	0.7	97.4396	0	0	0	0	1.28	1.29	1.28	0	0	0	0	0
1055	0	42.3	23.2	114	68	46	9.9	185	292	212	180	57	0.8	83.4841	0	0	0	0	1.23	1.15	1.15	0	0	0	0	0
5701	1	42.3	28.6	120	81	39	6	101	214	146	118	61	1.2	70.4678	0	0	0	0	1.09	1.11	1.09	0	0	0	0	0
3108	0	42.4	19.8	109	65	44	11.1	297	272	652	119	41	0.7	97.3461	0	0	1	0	1.14	1.14	1.14	0	0	0	0	0
4764	1	42.4	23.1	108	74	34	6.5	153	173	64	101	64	0.9	98.1662	0	0	0	0	1.09	1.11	1.09	0	0	0	0	0
5714	1	42.5	32.6	138	78	60	11.8	393	146	72	73	66	1	86.886	0	0	0	0	1.03	1.05	1.03	0	0	0	0	0
1711	1	42.7	19.9	102	65	37	12.7	294	218	74	129	51	0.9	98.0258	0	0	0	0	1.11	1.1	1.1	0	0	1	0	1
5142	1	42.8	25.6	119	75	44	13	239	188	119	135	50	0.9	97.9792	0	0	0	0	1.1	1.16	1.1	0	0	0	0	0
4573	1	42.9	27.6	111	85	26	7.9	102	210	229	127	44	1.3	64.0669	1	0	0	0	1.14	1.11	1.11	1	1	0	1	1
285	0	43	15.4	118	71	47	16.2	332	290	74	103	70	0.6	115.967	0	0	0	0	1.1	1.06	1.06	0	0	0	0	0
1760	1	43.1	33.8	133	81	52	4.5	155	189	143	103	46	1	86.6391	0	1	0	0	1.2	1.06	1.06	1	1	1	0	1
2651	1	43.2	19.7	136	84	52	7.1	107	128	75	70	33	2.4	31.5316	1	2	0	0	1.19	1.17	1.17	0	1	0	0	0
3307	1	43.2	25.9	113	78	35	6.9	119	167	107	103	39	0.9	97.7944	0	0	0	0	1.18	1.21	1.18	0	0	0	0	0
3941	0	43.2	23.8	160	97	63	6.8	142	227	127	138	43	0.9	72.5634	1	2	0	0	1.02	1.02	1.02	0	1	0	0	0
2578	1	43.3	21.4	95	66	29	7.8	294	164	79	85	58	1.1	77.5423	0	0	0	0	1.17	1.09	1.09	0	0	0	0	0
4850	1	43.4	22.4	95	55	40	6.4	109	160	175	96	41	2.9	25.3218	1	1	0	1	1.12	1.02	1.02	1	1	1	1	1
7121	1	43.6	25.6	127	83	44	7.1	113	229	78	151	58	1.1	77.4337	0	0	0	0	1.1	1.05	1.05	0	0	0	0	0
4325	1	43.7	22.3	102	68	34	6.5	122	164	55	98	58	1.2	70.0035	0	0	0	0	1.1	1.09	1.09	0	0	0	0	0
5889	0	43.8	28.3	124	88	36	6	86	200	104	125	52	1	64.0763	0	0	0	0	1.22	1.21	1.21	0	0	0	0	0
295	1	44	24.5	139	76	63	8.3	165	177	169	96	39	1.3	63.7384	1	0	0	0	1.1	1.04	1.04	0	1	1	0	1
1359	1	44	22	151	100	51	10.4	172	154	111	77	57	0.8	111.616	1	0	0	0	1.17	1.18	1.17	0	1	1	1	1
1922	1	44.1	29	135	86	49	8.1	117	190	179	120	38	0.8	111.565	0	0	0	0	1.14	1.11	1.11	0	1	0	0	0
1645	0	44.3	30.8	120	70	50	11.1	299	235	115	131	65	0.7	96.4837	1	0	0	0	1.07	1.11	1.07	1	0	1	0	1
2390	1	44.3	33.5	116	72	44	6	130	196	105	125	45	1	86.1575	0	2	0	0	1	1.14	1	0	0	0	0	0
7562	1	44.3	26.8	125	85	40	7.8	111	165	142	103	48	1	86.1575	0	0	0	0	1.15	1.13	1.13	0	1	0	0	0
1389	1	44.4	24	124	71	53	5.4	60	132	55	62	55	1	86.1181	0	0	0	0	1.2	1.19	1.19	0	0	0	0	0
3458	1	44.4	26.6	126	76	50	7.8	112	193	101	115	48	0.8	111.411	0	0	0	0	1.22	1.22	1.22	0	0	0	0	0
2183	1	44.5	32	133	87	46	6.1	133	181	89	102	50	1.1	77.1132	0	0	0	0	1.19	1.2	1.19	0	1	0	0	0
2569	0	44.5	31.5	119	74	45	6.1	94	191	189	113	45	0.9	72.128	0	0	0	0	1.08	1.09	1.08	0	1	0	0	0
7026	0	44.5	20.1	142	84	58	7.1	317	213	112	146	54	0.7	96.3955	0	1	0	0	1.1	1.14	1.1	0	0	0	0	0
217	1	44.6	37.1	139	90	49	6.3	144	107	107	116	51	1.2	69.7145	1	0	0	0	1.12	1.2	1.12	1	1	0	1	1
320	0	44.6	24.7	127	93	34	9.1	228	183	104	115	45	0.7	96.3516	0	0	0	0	1.15	1.17	1.15	0	0	0	0	0
1723	0	44.6	20.2	132	81	51	8.1	171	199	66	112	56	0.7	96.3516	0	0	0	0	1.1	1.05	1.05	0	0	0	0	0
2503	1	44.9	22.7	139	98	41	6.1	136	126	64	65	48	1.2	69.6196	0	0	0	0	1.21	1.21	1.21	0	0	0	0	0
1928	1	45	23.4	127	81	46	7.3	144	169	199	81	36	0.9	96.9873	0	0	1	0	1.06	1.09	1.06	0	0	0	0	0
2585	0	45	22.9	117	71	46	5.4	128	186	139	102	54	0.9	71.9646	0	0	0	0	1.1	1.07	1.07	0	0	0	0	0
7248	1	45	36.1	138	89	49	8.4	162	149	105	83	44	0.9	96.9873	0	0	0	0	1.07	1.19	1.07	0	1	1	0	1
2524	1	45.1	29	138	84	54	4.7	88	174	91	85	57	1.3	63.4197	0	0	0	0	0.8	0.9	0.8	0	0	0	0	0
3400	1	45.1	22.7	111	76	35	9.3	87	176	107	109	31	0.9	96.9436	0	0	0	0	1.22	1.12	1.12	0	0	0	0	0
2098	1	45.2	17.5	133	86	47	7.2	151	134	168	72	38	1.2	69.5256	1	1	0	0	1.15	1.07	1.07	0	1	0	0	0
2374	0	45.2	26.2	117	70	47	5.8	115	178	111	120	41	0.7	96.0905	0	0	0	0	1.13	1.06	1.06	0	0	0	0	0
3024	1	45.2	26.3	145	89	56	6.1	146	169	183	89	40	1.2	69.5256	0	0	0	0	1.09	1.1	1.09	0	0	0	0	0
6367	1	45.2	25	118	87	31	7.2	139	190	90	123	52	1.1	76.8693	1	0	0	0	1.05	0.95	0.95	0	1	0	0	0
5707	0	45.3	21.7	98	67	31	6.3	144	284	138	181	63	0.8	82.3309	1	1	0	0	1.13	1.07	1.07	0	0	0	0	0
3716	1	45.4	19.1	96	64	32	7.3	139	235	64	122	89	1.1	76.8004	0	0	0	0	1.22	1.14	1.14	0	0	0	0	0
3716	1	45.4	21.4	106	67	39	8.7	109	220	50	121	93	1.2	69.4633	0	0	0	0	1.22	1.14	1.14					0
4931	1	45.4	23.4	111	72	39	6.2	116	240	150	151	54	0.9	96.8132	0	0	0	0	1.16	1.11	1.11	0	0	0	0	0
7241	0	45.4	27.3	118	72	46	7	104	163	190	86	48	0.8	82.2941	0	0	1	0	1.04	1.06	1.04	0	1	0	0	0
4663	1	45.5	37.9	155	73	82	7.6	132	195	76	105	67	1.2	69.4323	0	0	0	0	1.08	1.08	1.08	1	1	0	1	1
5259	0	45.5	32.5	128	81	47	6.5	128	190	107	124	36	0.7	95.9616	0	0	0	0	1.12	1.24	1.12	0	0	0	0	0
3236	1	45.6	25.6	147	89	58	10.3	254	199	271	99	51	1.1	76.7319	0	0	0	0	1.16	1.15	1.15	0	0	0	0	0
3650	0	45.7	29.2	129	76	53	6.3	104	211	203	118	42	0.8	82.1841	0	0	0	0	1.19	1.27	1.19	0	0	0	0	0
277	1	45.8	27	132	92	40	5.9	150	159	751	50	26	0.9	96.641	0	0	0	0	1.13	1.07	1.07	0	0	0	0	0
1069	1	45.8	26.3	121	86	35	5	124	234	184	140	35	1.1	76.6638	0	0	0	0	1.24	1.15	1.15	1	1	1	0	1
2343	0	45.8	29.3	125	82	43	9.7	180	164	244	79	50	0.6	114.492	1	0	0	0	1.28	1.34	1.28	1	1	1	1	1
6703	0	45.8	24.8	126	78	48	7.8		244	146	171	62	0.6	114.492	0	0	0	0	1.18	1.09	1.09	0	1	1	0	1
2163	0	46	37.2	120	77	43	5.8	108	228	123	126	53	0.8	82.0751	1	0	0	0	1.07	1.05	1.05	0	0	0	0	0
3519	0	46	27.7	111	76	35	6.8	139	168	112	79	65	0.7	95.7489	0	0	0	0	1.23	1.16	1.16	0	0	0	0	0
2633	0	46.2	22.1	100	66	34	6.2	102	193	77	94	71	0.9	71.5812	0	0	0	0	1.16	1.12	1.12	0	0	0	0	0
1914	1	46.4	27.4	124	77	47	6.9	149	155	208	79	47	1	85.3512	0	0	0	0	1.24	1.13	1.13	0	0	0	0	0
2879	1	46.4	25	117	76	41	7.3	134	178	130	103	48	1.4	57.8866	0	0	0	0	1.25	1.23	1.23	0	0	0	0	0
3859	1	46.4	25	131	84	47	6.3	136	190	86	104	62	1.2	69.1568	0	0	0	0	1.06	1.07	1.06	0	0	0	0	0
4408	1	46.4	25.9	126	82	44	7.6	190	208	312	127	38	1.1	76.4615	0	2	0	0	1.16	1.08	1.08	0	0	0	0	0
4937	0	46.4	25.7	118	70	48	6.1	111	195	83	120	56	1.1	56.7344	0	0	0	0	1.15	1.18	1.15	0	0	0	0	0
5848	1	46.4	23.4	118	76	42	5.8	116	153	195	86	48	0.9	96.386	0	0	0	0	1.17	1.22	1.17	0	1	0	1	1
1714	0	46.6	28.6	126	70	56	8	151	194	236	105	44	0.7	95.4974	1	0	0	0	1.12	1.09	1.09	1	0	0	0	1
3423	0	46.6	25	109	76	33	5.7	144	165	108	96	43	0.9	71.456	0	0	0	0	1.1	1.14	1.1	1	0	0	0	1
6221	1	46.7	21	114	66	48	8	152	129	71	87	41	1.1	76.3615	0	1	0	0	1.07	1.06	1.06	0	0	0	0	0
3125	0	46.8	26.7	120	89	31	6.9	130	174	160	112	39	0.7	95.4144	1	2	0	0	1.1	1.13	1.1	1	0	0	0	1
3174	1	46.8	28.5	129	91	38	7.4	209	224	198	137	43	0.9	96.2182	1	0	0	0	1.09	1.08	1.08	0	1	0	0	0
3774	0	46.8	23	155	90	65	5.4	124	176	76	99	64	0.7	95.4144	0	0	0	0	1.11	1.05	1.05	0	1	0	0	0
2587	1	46.9	25.2	128	78	50	7.1	156	170	130	112	35	1.1	76.2953	0	0	0	0	1.1	1.12	1.1	0	0	0	0	0
3105	1	46.9	24.8	116	85	31	7.3	123	145	101	69	58	1	85.1657	0	0	0	0	1.13	1.09	1.09	0	0	0	0	0
4130	1	46.9	24.4	133	76	57	12.4	256	215	135	147	39	0.8	110.179	1	0	0	0	1.12	1.1	1.1	0	0	0	0	0
6011	1	47	22.1	133	85	48	11.6	322	186	121	117	51	1.1	76.2623	0	0	0	0	1.04	1.02	1.02	0	0	0	0	0
7170	0	47	26.6	126	78	48	7	126	175	218	99	36	1.1	56.5866	0	0	1	0	1.17	1.14	1.14	1	1	1	0	1
704	1	47.1	25	135	97	38	8.6	182	188	123	101	46	0.8	110.084	0	2	0	0	1.18	1.21	1.18	0	1	0	1	1
3194	0	47.1	24.8	131	81	50	10	133	196	203	105	52	0.9	71.3013	1	2	0	0	1.2	1.11	1.11	0	1	0	0	0
7766	1	47.1	27.9	132	83	49	10	202	302	339	215	40	1.7	46.1266	1	2	0	0	1.13	1.11	1.11	0	1	0	0	0
1083	0	47.2	27.4	123	78	45	6.2	244	113	68	61	32	0.9	71.2707	0	1	0	0	1.15	1.13	1.13	0	1	0	1	1
3269	1	47.2	25	122	78	44	8.5	114	125	133	61	30	1	85.0556	0	0	0	0	1.19	1.11	1.11	1	1	1	0	1
4771	0	47.2	19.7	110	70	40	10.8	350	212	453	106	41	0.7	95.2497	1	0	0	0	1.01	1.04	1.01	0	1	1	0	1
4984	1	47.3	28.3	127	78	49	7.9	146	179	191	118	37	1.1	76.1639	0	1	0	0	1.12	1.04	1.04	0	1	0	0	0
873	0	47.4	27.5	116	64	52	6.5	134	248	173	146	63	0.6	113.697	1	2	0	0	1.23	1.17	1.17	0	0	0	0	0
4303	0	47.4	27.9	120	78	42	8.5	109	199	96	138	44	0.9	71.2095	0	0	0	0	1.08	1.07	1.07	0	1	0	0	0
5162	1	47.4	26.4	120	77	43	8.8	153	119	89	67	46	1.2	68.8581	1	0	0	0	1.05	1.09	1.05	0	1	0	0	0
514	0	47.5	22.5	136	70	66	7.4	188	178	62	108	54	0.8	81.5422	0	0	0	0	1.2	1.22	1.2	0	0	0	0	0
924	0	47.5	26.6	102	70	32	6.6	152	200	107	105	61	1	63.0301	0	0	0	0	1.18	1.2	1.18	0	1	0	0	0
1080	1	47.5	22.5	103	82	21	8.3	231	184	80	87	68	1.2	68.8286	1	2	0	0	1.13	1.06	1.06	1	1	0	1	1
2474	1	47.5	37.8	152	135	17	7.9	167	204	223	121	39	1.1	76.0987	1	1	0	0	1.13	1.19	1.13	0	1	1	1	1
952	1	47.6	28.6	116	76	40	6.8	206	158	141	85	44	1.1	76.0662	0	0	0	0	1.09	1.12	1.09	1	0	0	0	1
3667	0	47.6	32	139	81	58	7.1	140	171	237	90	44	1	63.0032	1	0	0	0	0.96	0.86	0.86	1	1	1	1	1
3821	1	47.6	24.8	115	86	29	6.7	108	160	86	89	48	1	84.91	0	1	0	0	1.15	1.08	1.08	0	1	0	0	0
1211	1	47.7	22.8	129	78	51	6.9	140	195	95	114	42	1	84.8738	0	0	0	0	1.07	1.07	1.07	0	1	0	0	0
1708	0	47.7	29.3	147	78	69	9.4	107	177	132	89	58	0.8	81.4726	1	2	0	0	1.1	1.11	1.1	0	0	0	0	0
2791	0	47.7	44.8	143	78	65	8	179	156	173	84	39	0.7	95.0461	1	0	0	0	1.09	1.12	1.09	0	1	1	0	1
3122	1	47.7	27.4	142	90	52	9.4	95	145	80	82	37	1.1	76.0338	1	2	0	0	1.2	1.19	1.19	0	1	1	0	1
4025	1	47.7	27.7	118	77	41	6.2	120	201	194	111	42	1.1	76.0338	0	1	0	0	1.14	1.16	1.14	0	1	0	0	0
4283	1	47.7	21.1	124	85	39	7.1	116	145	132	91	38	2.2	34.1679	1	2	0	0	1.2	1.18	1.18	0	1	1	0	1
7127	0	47.7	29.9	133	89	44	6.6	156	183	107	123	43	1.1	56.4171	0	0	1	0	1.15	0.97	0.97	1	1	0	1	1
7961	0	47.7	39.1	123	85	38	11.4	293	254	181	167	60	0.9	71.1184	1	0	0	0	1	1.04	1	0	1	1	0	1
251	1	47.8	18.8	110	77	33	10.3	261	142	88	76	49	1.2	68.7407	0	0	0	0	1.05	1.02	1.02	0	0	0	0	0
5487	0	47.8	24.3	151	96	55	9.7	275	275	260	173	60	0.9	71.0881	1	2	0	1	1.12	1.11	1.11	0	1	1	1	1
6712	0	47.8	23.3	118	75	43	11.4	206	202	42	125	64	0.6	113.503	1	0	0	0	1.08	1.07	1.07	0	0	0	0	0
3169	0	47.9	33.7	122	83	39	5.3	93	204	103	117	54	0.8	81.4035	1	0	0	0	1.11	1.07	1.07	0	1	0	1	1
7905	1	47.9	26.2	144	66	78	12.2	173	196	126	134	38	1.1	75.9692	0	0	0	0	1.19	1.17	1.17	1	0	0	1	1
5321	1	48	19.6	100	65	35	8.7	140	249	111	163	55	1.3	62.6225	0	1	0	0	1.12	1.02	1.02	0	0	0	0	0
5427	1	48	25.7	127	76	51	7.3	133	209	122	139	50	1.2	68.6825	0	0	0	0	1.12	1.12	1.12	0	1	0	0	0
2889	1	48.1	25.6	142	84	58	5.8	91	170	311	83	34	1	84.7301	0	0	0	0	1.13	1.11	1.11	0	1	0	0	0
3670	1	48.1	22.6	129	87	42	7.2	149	205	62	121	52	0.7	127.878	0	0	0	0	1.08	0.97	0.97	0	1	1	1	1
3867	1	48.1	25.4	127	71	56	8.2	184	144	121	71	49	1.2	68.6534	0	0	0	0	1.03	1.06	1.03	0	0	0	0	0
3003	1	48.2	24.5	116	65	51	5	145	158	101	87	40	1	84.6943	0	0	0	0	1.19	1.21	1.19	0	0	0	0	0
3088	1	48.2	31.8	144	97	47	6.7	108	174	177	97	35	1.2	68.6245	0	0	0	0	1.09	1.08	1.08	0	0	0	0	0
4029	0	48.2	27.3	101	88	13	7.8	182	169	570	50	33	0.7	94.8452	1	1	0	0	1.04	1.08	1.04	0	0	0	0	0
4237	1	48.2	28.7	123	84	39	7.5	112	229	143	159	40	1.1	75.873	1	1	0	0	1.08	1.07	1.07	0	1	0	0	0
5456	0	48.2	21.4	105	71	34	6.4	101	167	95	95	57	0.7	94.8452	0	0	0	0	1.12	1.05	1.05	1	0	0	0	1
3085	1	48.3	22.4	140	82	58	6.6	96	184	351	80	43	1	84.6587	0	2	0	0	1.12	1.13	1.12	0	0	0	0	0
209	1	48.4	23.9	123	79	44	7.5	139	177	134	125	37	2.1	35.9458	1	1	0	0	1.16	1.13	1.13	0	1	1	1	1
1921	1	48.4	23.1	115	69	46	7.8	180	211	324	122	34	0.9	95.5638	0	0	0	0	1.11	1.17	1.11	0	1	0	0	0
2341	1	48.4	29.5	110	83	27	6.6	135	176	225	93	47	1	84.6232	1	0	0	0	1.15	1.1	1.1	1	1	1	1	1
1228	1	48.5	24.7	114	76	38	8.6	140	212	45	110	73	1	84.5877	0	0	0	0	1.03	1.1	1.03	0	0	0	0	0
1643	1	48.5	25	134	94	40	7.8	162	163	116	93	42	1.1	75.7775	0	2	0	0	1.18	1.16	1.16	0	0	0	0	0
2422	1	48.5	26.7	104	65	39	6.3	135	201	50	108	75	1.1	75.7775	0	0	0	0	1.07	1.03	1.03	0	0	0	0	0
6092	1	48.5	27	146	99	47	10.5	212	280	424	161	40	1.1	75.7775	0	0	0	0	1.12	1.16	1.12	0	1	0	0	0
1210	0	48.6	30.5	122	78	44	6.3	155	135	67	73	48	0.8	81.1641	1	0	0	0	1.11	1.09	1.09	1	1	0	1	1
183	1	48.7	33.2	132	73	59	9.9	221	219	87	126	46	1.1	75.7142	1	2	0	0	1.04	1.08	1.04	0	0	0	0	0
2963	0	48.7	27.9	133	77	56	5.7	134	139	159	71	42	0.7	94.6467	0	0	0	0	1.15	1.09	1.09	1	1	1	0	1
3200	1	48.7	24.3	138	84	54	9.7	175	175	151	112	30	1	84.5171	0	0	0	0	1.22	1.18	1.18	0	1	1	1	1
3573	1	48.7	25.6	165	113	52	7.2	195	174	243	88	38	0.8	109.34	0	1	0	0	1.01	1.07	1.01	0	0	0	0	0
3864	0	48.8	30.6	148	82	66		199	169	76	73	74	0.7	94.6073	0	0	0	0	1.13	1.16	1.13	0	0	0	0	0
6642	1	48.8	21.2	108	84	24	13.5	198	340	2305	42	30	0.9	95.4043	1	0	0	0	1.18	1.03	1.03	0	1	0	0	0
7277	1	48.8	24.4	147	97	50	12.8	300	242	625	113	38	0.9	95.4043	1	2	0	0	1.05	1.08	1.05					0
3841	0	48.9	30	175	90	85	7.3	119	215	226	128	48	1	62.6595	0	2	0	0	1.25	1.2	1.2	0	1	1	0	1
1935	1	49	30.8	130	83	47	8.2	157	167	160	90	49	1.1	75.6199	0	1	0	0	1.12	1.13	1.12	0	1	0	0	0
2550	0	49	27.6	155	91	64	8.2	157	231	150	133	47	0.7	94.5287	0	0	0	0	1.18	1.18	1.18	0	1	0	0	0
4031	1	49	30	117	74	43	8	119	155	86	84	44	1.2	68.3956	0	0	0	0	1.2	1.2	1.2	0	0	0	0	0
1974	0	49.1	24.2	147	72	75	8.1	190	175	180	92	49	0.9	70.702	0	0	0	0	1.29	1.21	1.21	0	1	0	1	1
3510	1	49.2	27.9	135	91	44	7.1	157	207	287	116	33	1.1	75.5574	1	0	0	0	1.11	1.08	1.08	0	1	0	0	0
6915	0	49.2	29.6	136	96	40	6.3	146	220	93	148	61	1	62.5818	1	0	0	0	1.22	1.22	1.22	0	1	1	1	1
2074	0	49.3	26.7	105	70	35	6.4	148	194	222	113	41	0.7	94.4117	0	0	0	0	1.2	1.09	1.09	0	0	0	0	0
3635	0	49.3	21.1	110	80	30	8.8	254	294	392	195	63	0.7	94.4117	0	0	0	0	1.05	1.03	1.03	0	1	0	0	0
3965	0	49.3	28.9	127	76	51	5.9	153	202	154	111	46	0.7	94.4117	1	0	0	0	1	1.03	1	0	1	0	0	0
5211	1	49.3	35.7	116	82	34	6.2	92	177	163	116	37	1	84.3073	1	0	0	0	1.09	1.11	1.09	0	0	0	0	0
7179	0	49.3	25.4	161	88	73	8.9	115	240	130	167	48	0.8	80.9288	0	0	0	0	1	0.96	0.96	0	1	0	0	0
3668	0	49.4	24.3	127	71	56	8	113	196	60	93	71	1	62.5303	0	1	0	0	1.07	1.16	1.07	1	0	0	0	1
4812	0	49.4	29.3	138	85	53	8.4	182	228	280	142	34	0.7	94.3729	0	0	0	0	1.09	0.99	0.99	0	1	0	1	1
5137	1	49.4	20.7	133	86	47	7.4	186	188	398	99	46	0.8	109.024	0	0	0	0	1.17	1.26	1.17	1	1	0	0	1
5328	1	49.4	22.7	151	97	54	9.9	188	193	122	136	32	1.3	62.2581	0	0	0	0	1.14	1.05	1.05	0	0	0	0	0
3477	1	49.5	22.4	158	91	67	8.1	156	133	228	62	37	0.9	95.1288	0	0	0	0	1.2	1.18	1.18	0	1	0	0	0
4644	1	49.5	24.6	114	76	38	7.6	124	212	287	125	36	1.1	75.4642	0	0	0	0	1.12	1.11	1.11	0	0	0	0	0
5094	0	49.6	26.9	131	81	50	8.3	129	222	221	137	42	0.8	80.8292	0	0	0	0	1.15	1.14	1.14	0	1	1	0	1
2081	0	49.7	24.3	123	80	43	7	143	177	286	88	44	0.7	94.2569	1	0	0	0	1.09	1.11	1.09	0	1	0	0	0
2762	0	49.7	27.3	104	93	11	6.5	153	198	115	108	65	0.8	80.7961	1	0	0	0	0.93	0.99	0.93	0	0	0	0	0
3030	1	49.7	22.7	131	78	53	6.3	117	143	161	84	32	0.8	108.89	0	0	0	0	1.13	1.14	1.13	0	1	0	1	1
6021	0	49.7	33.9	137	83	54	7	95	143	53	85	47	0.7	94.2569	0	0	0	0	0.97	1.07	0.97	0	1	1	1	1
1088	1	49.8	24.3	156	80	76	9.1	180	167	318	81	30	1.1	75.3717	1	0	0	0	1.22	1.17	1.17	0	1	0	0	0
2567	1	49.8	24.3	120	70	50	11.7	176	188	90	101	67	0.8	108.845	1	2	0	0	1.22	1.13	1.13	0	1	0	0	0
3647	0	49.9	26.5	110	87	23	6.7	162	240	443	105	45	0.8	80.7303	0	0	0	0	1.23	1.14	1.14	0	0	0	0	0
210	1	50	29.3	111	62	49	7.9	127	224	124	147	44	0.8	108.757	0	0	0	0	1.23	1.19	1.19	1	0	0	0	1
4478	1	50	21	110	74	36	10	201	196	140	131	31	1	84.0663	1	0	0	0	1.02	1.21	1.02	0	0	0	0	0
5119	1	50	22	123	83	40	7	136	159	111	85	52	1.3	62.1057	0	0	0	0	1.08	1.09	1.08	0	1	1	0	1
1225	0	50.1	22.8	137	88	49	6.3	135	215	82	129	49	0.7	94.1037	0	0	1	0	1.12	1.06	1.06	0	0	0	0	0
2505	0	50.1	36.4	104	67	37	9.3	175	160	96	84	48	0.7	94.1037	0	2	0	0	1.32	1.24	1.24	0	1	0	0	0
4971	1	50.1	21.5	116	69	47	7.1	146	135	123	75	45	1	84.0322	0	0	0	0	1.08	1.06	1.06	0	0	0	0	0
5120	1	50.1	26.3	172	104	68	7.6	140	103	90	60	31	1.2	68.088	0	0	0	0	1.2	1.18	1.18	0	1	1	1	1
8168	1	50.1	30.8	145	94	51	9	175	221	163	146	51	0.9	94.8965	0	0	0	0	1.14	1.08	1.08	0	1	0	0	0
3904	1	50.2	26.9	161	100	61	10.4	258	200	74	114	53	0.9	94.8581	0	0	0	0	1.14	1.18	1.14	0	1	0	1	1
6423	1	50.2	24.9	140	77	63	6.5	150	166	127	112	37	1.1	75.2494	0	1	1	0	1.12	1.07	1.07	0	1	0	0	0
7453	1	50.2	25.5	135	49	86	6.5	124	182	211	117	29	1.2	68.0605	0	1	0	0	1.13	1.17	1.13	0	0	0	0	0
7786	1	50.2	27.5	139	97	42	12.3	274	256	173	187	46	0.9	94.8581	1	0	0	0	1.08	1.09	1.08	0	0	0	0	0
1424	1	50.3	21	95	65	30	5.7	133	199	111	125	42	1	83.9643	1	0	0	0	1.04	1.1	1.04	0	0	0	0	0
2629	1	50.3	27.3	144	90	54	8.8	166	183	294	101	38	1.3	62.0303	1	1	0	0	1.31	1.26	1.26	0	1	0	0	0
3744	0	50.3	28.9	127	75	52	6.9	178	181	179	93	49	0.8	80.5996	1	0	0	0	1.18	1.21	1.18	0	1	0	1	1
3299	0	50.4	23.2	110	60	50	6.3	132	159	105	84	50	0.6	112.289	0	0	0	0	1.18	1.13	1.13	0	0	0	0	0
437	0	50.5	18.7	96	63	33	12.1	150	160	99	93	48	0.7	93.9519	0	0	0	0	1.11	1.04	1.04	0	0	0	0	0
3624	1	50.6	22.4	137	76	61	8.8	263	202	93	117	52	1.1	75.1282	0	0	0	0	1.13	1.17	1.13	0	0	0	0	0
317	1	50.7	23.1	161	109	52	6.6	138	156	113	91	34	1.1	75.0981	0	0	0	0	1.03	0.97	0.97	1	1	1	0	1
751	0	50.7	26.1	136	78	58	10.8	159	206	304	88	52	0.8	80.4701	0	0	0	0	1.18	1.18	1.18	0	0	1	0	1
751	0	50.7	26.5	132	81	51	11.8	242	225	186	139	57	0.9	70.2432	0	0	0	0	1.13	1.12	1.12					0
2339	1	50.7	24.5	182	118	64	6.7	146	244	165	136	56	1	83.8294	0	0	0	0	1.22	1.21	1.21	0	1	1	0	1
3488	0	50.8	22.6	140	87	53	9.3	336	101	155	45	26	1.9	29.6445	0	0	0	0	1.02	1.08	1.02	0	1	1	1	1
6652	0	50.8	24.7	141	87	54	6	92	159	78	86	61	0.8	80.4379	1	0	0	0	1.18	1.16	1.16	0	1	1	1	1
3652	0	50.9	27.9	127	90	37	5.8	99	215	193	110	55	2.4	22.6303	1	0	0	0	0.99	0.99	0.99	0	1	0	0	0
275	1	51	30.2	138	82	56	6.7	140	149	225	85	32	1	83.7291	0	0	0	0	0.97	1.06	0.97	0	0	0	1	1
3735	0	51	31.5	195	108	87	6.9	125	134	113	56	53	1.1	55.6561	1	0	0	0	1.09	1.1	1.09	0	1	0	1	1
5617	1	51	22.2	132	86	46	6.5	117	173	56	111	53	1	83.7291	0	0	0	0	1.19	1.1	1.1	0	0	0	0	0
4145	0	51.1	35.5	117	68	49	10.2	254	178	438	84	41	0.8	80.3418	1	0	0	0	1.03	1.03	1.03	0	1	1	1	1
5233	1	51.1	23.9	97	65	32	8.4	138	162	125	114	28	1.1	74.9784	0	2	1	0	1.19	1.09	1.09	0	0	0	0	0
5919	1	51.1	30.6	209	121	88	9.6	134	190	196	122	24	1.2	67.8154	0	0	0	0	1.03	1.13	1.03	1	1	1	1	1
6602	1	51.1	22.5	117	76	41	6.1	141	189	155	127	41	1.1	74.9784	0	1	0	0	1.2	1.2	1.2	0	0	0	0	0
7140	0	51.1	34.6	126	73	53	6.1	91	175	137	102	47	0.8	80.3418	0	0	0	0	1.08	1.09	1.08	1	1	1	1	1
2527	0	51.2	26.1	145	81	64	6.4	123	149	121	75	49	0.8	80.3099	0	0	0	0	1.15	1.17	1.15	0	0	0	0	0
2903	1	51.2	28.8	166	98	68	6.2	136	192	182	116	41	1.1	74.9487	0	1	0	0	1.16	1.1	1.1	0	1	1	1	1
3026	1	51.2	20.5	114	67	47	8.8	158	176	138	103	45	1.1	74.9487	0	0	0	0	1.1	1.09	1.09	0	0	0	0	0
3493	1	51.2	26.6	116	78	38	6.5	128	156	52	82	62	1.3	61.8074	0	2	0	0	1.2	1.1	1.1	0	0	0	0	0
3590	1	51.2	24.4	129	67	62	6.5	125	140	154	75	35	1.1	74.9487	1	0	0	0	1.19	1.19	1.19	0	0	0	0	0
4368	0	51.2	24	124	85	39	8.3	174	317	333	213	43	0.8	80.3099	0	1	0	0	1.2	1.2	1.2	0	0	0	0	0
5466	0	51.2	24.2	102	57	45	6.3	115	189	58	107	67	0.8	80.3099	1	0	0	0	1.11	1.12	1.11	0	0	0	0	0
5606	1	51.2	25.9	154	90	64	10.3	171	184	80	136	31	1.2	67.7885	0	0	0	0	1.15	1.1	1.1	0	1	1	0	1
3432	1	51.3	23.7	153	93	60	8.7	245	195	108	118	41	1	83.6294	0	0	0	0	1.11	1.09	1.09	0	0	0	0	0
334	0	51.4	26.8	144	83	61	11.7	314	252	487	123	37	0.8	80.2464	1	0	0	0	1.38	1.2	1.2	0	0	0	0	0
2905	0	51.4	29.2	122	65	57	5.9	162	163	84	87	51	0.8	80.2464	1	1	0	0	1.23	1.17	1.17	0	0	0	0	0
4897	0	51.4	24	155	82	73		152	258	94	170	48	0.9	70.048	0	2	0	0	1.14	1.13	1.13	0	1	0	0	0
3810	0	51.5	26.9	130	80	50	6.3	128	211	258	114	49	0.8	80.2147	0	0	0	0	1.05	1.05	1.05	0	1	0	1	1
1232	0	51.6	30.7	146	80	66	8.5	133	153	73	73	58	0.7	93.5418	0	2	0	0	1.16	1.16	1.16	0	1	0	0	0
1452	0	51.6	26.6	154	72	82	8.7	138	189	93	105	60	0.7	93.5418	1	0	0	0	1.24	1.2	1.2	0	1	0	1	1
1453	1	51.6	26.2	146	97	49	9.2	172	231	152	141	48			0	0	1	0	1.08	1.08	1.08	1	1	0	1	1
1492	0	51.6	30.3	111	63	48	7.4	127	223	143	126	52	1	61.9796	0	0	0	0	1.12	1.12	1.12	0	0	0	0	0
2180	0	51.6	27.9	122	77	45	11.8	362	407	497	231	54	0.8	80.1832	1	1	0	0	1.05	1.08	1.05	1	1	1	1	1
2736	1	51.6	33.2	192	108	84	9.1	148	182	81	109	46	0.9	94.3299	1	2	1	0	1.31	1.17	1.17	0	1	1	0	1
4558	0	51.6	27.6	122	70	52	7.8	158	249	82	164	52	0.7	93.5418	1	0	0	0	1.17	1.14	1.14	0	1	1	0	1
5193	1	51.6	36.2	118	80	38	7.8	125	190	742	70	27	1.1	74.8304	1	1	0	0	0.92	0.87	0.87	1	1	1	0	1
3301	0	51.7	26.8	118	67	51	7.1	174	179	59	86	69	0.8	80.1516	0	2	0	0	1.15	1.13	1.13	1	1	0	1	1
5156	0	51.7	21.2	109	65	44	7.5	129	193	208	122	42	0.8	80.1516	0	0	0	0	1.14	1.08	1.08	0	0	0	0	0
6749	1	51.7	22	124	79	45	5.7	81	159	170	92	34	1.7	45.2623	0	1	0	0	1.17	1.18	1.17	0	1	1	1	1
6914	1	51.7	26.2	126	87	39	6.6	112	149	99	85	49	1.2	67.6549	0	0	1	0	1.26	1.23	1.23	1	0	0	0	1
2097	1	51.8	22.5	134	80	54	7.6	230	188	251	96	38	1.1	74.7716	1	2	0	0	1.14	1.17	1.14	1	1	1	1	1
3980	0	51.9	26.7	108	81	27	8.4	148	174	141	91	59	0.8	80.0888	0	0	0	0	1.21	1.16	1.16	1	0	0	1	1
1086	0	52	23.6	142	76	66	7.8	150	206	91	117	49	0.7	93.3953	0	0	0	0	1.16	1.09	1.09	0	0	0	0	0
4324	1	52	33.5	140	90	50	8.8	207	187	159	124	36	0.8	107.894	0	0	0	0	1.19	1.31	1.19	0	1	1	1	1
7676	1	52	20.3	136	81	55	10.4	263	239	92	79	57	1.1	74.7132	0	1	0	0	1.11	1.14	1.11	0	1	1	0	1
755	1	52.1	25.7	134	80	54	11	160	222	130	125	52	1.1	74.684	1	2	0	0	1.25	1.28	1.25	0	1	0	0	0
1334	0	52.1	26.4	133	80	53	7.4	151	176	136	107	36	0.6	111.535	0	2	0	0	1.19	1.15	1.15	0	1	0	0	0
2514	0	52.1	28.8	127	86	41	7.4	187	194	336	112	31	1.5	38.7427	1	0	1	0	1.17	1.16	1.16	0	1	1	1	1
2093	1	52.2	26.1	129	82	47	9	156	123	137	49	56	1	83.3347	0	0	0	0	1.15	1.14	1.14	1	1	1	1	1
4057	1	52.2	27.5	123	78	45	6	123	227	88	149	60	1.1	74.655	0	0	0	0	1.14	1.1	1.1	0	0	0	0	0
4938	0	52.2	25.6	132	82	50	7.3	181	244	113	143	75	0.9	69.8287	0	0	1	0	1.12	1.16	1.12	0	1	0	0	0
7831	0	52.2	23.9	112	79	33	7.1	148	187	143	104	50	0.7	93.3226	0	1	0	0	1.14	1.15	1.14	0	0	0	0	0
2551	1	52.3	32.5	129	95	34	5.7	173	166	145	90	44	1.2	67.4966	1	2	0	0	1.11	1.14	1.11	0	1	1	0	1
2589	1	52.3	27.3	131	79	52	6.4	115	120	144	62	31	1	83.3023	0	0	0	0	1.15	1.1	1.1	0	0	0	0	0
4690	1	52.3	22.9	104	67	37	7.4	144	241	40	152	73	1.1	74.626	0	1	0	0	1.1	1.11	1.1	0	0	0	0	0
5330	1	52.4	29	121	81	40	6.3	128	180	288	113	35	1.3	61.5174	0	0	0	0	1.14	1.17	1.14	1	1	1	1	1
7550	0	52.4	23.1	118	80	38									0	2	0	0	1.15	1.16	1.15	1	1	1	0	1
3018	0	52.5	28.9	140	74	66	6.8	154	156	114	92	38	0.8	79.9022	0	0	0	0	1.01	1.05	1.01	0	0	0	0	0
5697	0	52.5	23.5	179	100	79	11.5	275	200	149	132	37	0.7	93.214	1	2	0	0	1.19	1.16	1.16	0	1	1	1	1
3993	0	52.6	33.8	141	87	54	7.4	107	204	261	121	39	0.7	93.178	1	0	0	0	1.06	1.07	1.06	0	1	1	1	1
4027	0	52.6	23.8	173	92	81	7.2	70	154	102	90	51	1.1	55.3082	1	0	0	0	1.26	1.22	1.22	0	1	0	0	0
4643	1	52.6	17.9	148	93	55	10.7	264	181	127	116	44	1.1	74.5394	1	2	0	0	1.08	1.08	1.08	0	1	0	1	1
5491	1	52.6	29.8	150	86	64	6.7	109	197	233	130	35	1.2	67.4183	0	0	1	0	1.15	1.18	1.15	1	1	1	1	1
2645	0	52.7	27	128	88	40	6.9	183	152	239	76	32	0.9	69.6937	0	0	0	0	1.14	1.09	1.09	0	0	0	0	0
5332	1	52.7	25.2	115	73	42	6.5	103	152	56	106	38	1	83.1736	0	0	0	0	1.21	1.12	1.12	0	0	0	0	0
3487	1	52.8	30.3	136	74	62	6	137	115	178	54	33	1.2	67.3664	0	0	0	0	1.09	1.04	1.04	1	0	0	0	1
5020	1	52.8	28.5	138	102	36	6.8	114	116	93	64	39	1.3	61.4225	0	1	0	0	1.25	1.27	1.25	0	1	0	0	0
6271	1	52.8	26.1	115	87	28	7.7	163	173	58	106	46	1.3	61.4225	0	0	0	0	1.15	1.13	1.13	0	0	0	0	0
221	0	52.9	18.9	125	76	49	11.2	194	179	97	78	70	0.7	93.0705	0	0	0	0	1.16	1.12	1.12	0	0	0	0	0
838	1	52.9	26.4	117	97	20	7.5	147	208	171	124	41	0.8	107.519	1	0	0	0	1.04	1.07	1.04	0	1	1	0	1
1554	0	52.9	24.1	131	98	33	6.3	135	172	185	84	57	0.6	111.191	0	1	0	0	1.22	1.23	1.22	0	0	0	0	0
2194	1	52.9	27.8	119	84	35	8.6	179	140	103	78	39	1	83.1096	1	1	0	0	1.09	1.1	1.09	0	1	0	0	0
740	0	53	21	127	80	47	9.2	187	192	80	114	62	0.7	93.0349	0	0	0	0	1.06	1.06	1.06	0	0	0	0	0
2517	1	53	25.4	141	77	64	6.5	104	203	65	117	58	0.8	107.478	0	0	0	0	1.21	1.14	1.14	0	0	0	0	0
2526	0	53	25.8	131	76	55	6	144	114	69	52	49	0.9	69.6134	1	2	0	0	1.07	1.12	1.07	0	0	0	1	1
3908	0	53	25.1	139	70	69	10.1	169	177	122	96	49	0.8	79.7486	0	0	0	0	1.26	1.22	1.22	0	0	0	0	0
5185	0	53	30.2	133	83	50	7	114	191	113	117	56	0.8	79.7486	0	0	0	0	1.15	1.16	1.15	0	0	0	0	0
1707	1	53.1	21	133	70	63	6.8	124	154	52	68	75	1.1	74.3963	0	0	0	0	1.23	1.18	1.18	0	0	0	0	0
3048	1	53.1	25.9	151	84	67	9.2	120	172	196	86	43	1.1	74.3963	0	2	0	0	1.19	1.09	1.09	0	1	1	0	1
3334	1	53.1	22.7	134	89	45	7.9	193	169	333	78	39	1	83.046	0	0	0	0	1.09	0.95	0.95	0	1	0	0	0
3631	1	53.1	22.7	128	85	43	6.1	103	144	196	86	34	1	83.046	0	0	0	0	1.19	1.17	1.17	0	1	0	0	0
3641	0	53.1	25.9	148	94	54	10.5	122	152	106	76	49	0.9	69.5868	0	1	0	0	1.26	1.21	1.21	0	1	0	1	1
4045	1	53.1	29.5	175	90	85	6.8	196	169	113	112	38	1.2	67.2889	0	0	0	0	1.09	1.09	1.09	0	1	0	0	0
4110	1	53.1	28.7	140	90	50	7.9	216	123	846	28	24	0.8	107.437	1	0	0	0	1.26	1.32	1.26	0	1	0	1	1
6538	1	53.1	28.7	121	76	45	5.5	105	164	161	93	45	1.2	67.2889	0	0	0	0	1.2	1.2	1.2	0	1	0	1	1
3865	1	53.2	28	139	89	50	8.5	186	183	130	107	43	1.3	61.3285	0	2	0	0	1.26	1.21	1.21	1	1	0	1	1
4074	0	53.2	34.6	130	70	60	8.6	259	237	519	127	60	0.9	69.5602	0	0	0	0	1.21	1.12	1.12	0	1	1	0	1
1124	1	53.3	21.1	116	73	43	6.6	141	150	207	73	42	1	82.9827	1	2	0	0	1.22	1.18	1.18	1	0	0	0	1
1644	1	53.3	22.7	117	75	42	7.7	121	163	92	95	41	1.3	61.3051	0	0	0	0	1.12	1.04	1.04	0	0	0	0	0
4331	0	53.3	30.5	152	97	55	5.9	119	152	135	95	39	0.8	79.6573	1	1	0	1	0.93	0.86	0.86	1	1	0	1	1
4862	1	53.3	25.6	126	68	58	6	103	168	127	92	63	1	82.9827	0	0	0	0	1.01	1.03	1.01	0	1	0	0	0
1440	1	53.4	28	142	87	55	12.2	247	138	155	77	31	0.7	125.193	1	0	0	0	1.08	1.12	1.08	0	1	1	0	1
1716	0	53.4	22.8	103	74	29	9.3	189	250	144	145	59	0.9	69.5073	0	0	0	0	1.22	1.27	1.22	0	1	1	0	1
2813	1	53.4	24	173	101	72	7.2	163	141	440	47	29	1.3	61.2818	0	1	0	0	1.05	1.03	1.03	0	1	0	1	1
3259	1	53.4	26.6	139	87	52	7.3	198	200	349	103	34	1.1	74.3113	1	0	0	0	1.17	1.25	1.17	0	0	0	0	0
1156	0	53.5	20.4	132	81	51	6.8	133	199	117	104	53	0.7	92.8577	0	0	0	0	1.11	1.14	1.11	0	1	0	0	0
1846	1	53.5	30.8	139	95	44	7.9	159	186	81	90	58	1.5	51.9335	0	0	0	0	1.12	1.12	1.12	0	1	0	0	0
3327	0	53.5	22	121	60	61	8.8	187	204	67	100	80	0.7	92.8577	0	1	0	0	1.23	1.23	1.23	0	0	1	0	1
4311	1	53.5	31.8	127	88	39	8.4	118	186	122	119	45	1.4	56.2374	0	1	0	0	1.18	1.12	1.12	1	1	1	1	1
4814	0	53.5	32.4	124	81	43	8.1	130	140	110	78	46	0.8	79.5967	1	1	0	0	0.96	1.02	0.96	0	1	0	0	0
4986	1	53.5	24.3	132	87	45	7.3	157	209	293	126	37	1.1	74.2831	0	0	0	0	1.16	1.15	1.15	0	0	0	0	0
2709	1	53.6	26.7	106	94	12	12.3	237	346	360	187	55	1.4	56.2161	1	2	1	0	0.54	0.89	0.54	1	1	1	1	1
3942	0	53.6	26.4	143	83	60	7.8	144	181	161	87	62	0.8	79.5666	0	0	0	0	1.22	1.18	1.18	0	1	1	0	1
4606	1	53.6	22	125	88	37	11.3	298	249	337	149	39	0.9	93.6045	1	0	0	0	1.08	1.09	1.08	0	1	1	1	1
6967	1	53.6	25.6	112	70	42	6.7	118	208	221	140	40	1.1	74.2549	0	0	0	0	1.18	1.17	1.17	0	0	0	0	0
1163	0	53.7	31.8	139	90	49	9.1	187	196	117	122	41	0.8	79.5365	1	0	0	0	1.2	1.21	1.2	0	1	1	1	1
1272	0	53.7	24.1	125	64	61	6.5	117	220	108	133	51	0.7	92.7874	1	0	1	0	1.1	1.12	1.1	0	0	0	0	0
2280	0	53.7	25.9	138	70	68	6.9	165	183	104	102	53	0.9	69.4282	1	0	0	0	1.26	1.24	1.24	0	1	1	0	1
2323	1	53.7	24.8	138	94	44	6.9	118	207	199	117	46	1	82.8568	0	0	0	0	1.04	1.06	1.04	0	0	0	0	0
3460	0	53.7	23.6	121	75	46	7	156	169	60	84	66	1.2	49.8146	0	0	0	0	1.24	1.18	1.18	0	0	0	0	0
3690	0	53.7	29.2	147	79	68	7	161	172	90	95	47	0.9	69.4282	1	2	0	0	1.07	1.13	1.07	0	1	0	1	1
4289	1	53.7	28.1	137	91	46	12.2	94	265	290	179	37	1.1	74.2268	0	0	0	0	1.1	1.2	1.1	0	1	0	0	0
5678	0	53.7	27	156	83	73	7.8	131	187	155	117	45	0.7	92.7874	0	1	0	0	1.04	1.07	1.04	0	1	1	1	1
6451	0	53.7	21.5	117	80	37	7.7	130	151	88	49	91	1	61.4797	0	0	0	0	1.12	1.07	1.07	0	1	1	0	1
7113	0	53.7	24.5	134	87	47	7	103	205	169	130	41	0.8	79.5365	0	0	0	0	1.12	1.05	1.05	0	1	0	0	0
206	0	53.9	32.4	132	78	54	11.5	205	253	103	117	95	0.6	110.769	1	1	0	0	1.05	1.01	1.01	0	0	1	0	1
1624	1	53.9	27.6	116	73	43	9.2	132	179	224	92	41	1	82.7943	1	2	0	0	1.01	1.04	1.01	0	1	1	0	1
2915	1	53.9	29.7	165	111	54	9.1	204	287	528	133	47	1	82.7943	0	0	0	0	1.01	1.07	1.01	0	1	0	0	0
193	1	54	23.8	109	63	46	8	201	202	176	110	59	1.3	61.1429	1	1	1	0	1.08	1.14	1.08	0	1	0	0	0
4495	1	54	27.7	143	88	55	7.2	118	160	213	92	39	1.2	67.0597	0	0	0	0	1.21	1.08	1.08	0	0	0	0	0
4534	0	54	24.3	140	84	56	8.3	151	180	165	109	48	0.8	79.4466	1	0	0	0	1.1	1.11	1.1	0	1	1	0	1
6643	0	54	24.6	120	80	40	6.4	113	161	94	93	51	1	61.4103	0	0	0	0	1.14	1.14	1.14	0	1	0	1	1
1421	1	54.1	27.3	161	96	65	11.1	177	179	143	101	44	0.9	93.4282	0	2	0	0	1.17	1.17	1.17	0	1	0	0	0
4608	1	54.1	29.4	118	70	48	8.2	127	243	147	165	37	1.2	67.0346	1	0	0	0	1.01	1.03	1.01	0	1	1	0	1
5398	0	54.1	24.1	131	73	58	10.2	161	199	96	116	61	0.6	110.686	0	1	0	0	1.06	1.06	1.06	1	1	1	0	1
5762	1	54.1	23	120	83	37	6.2	113	120	184	46	52	1	82.7321	0	0	0	0	1	1	1	1	1	1	0	1
2717	1	54.2	23.4	151	90	61	5.9	105	273	239	167	33	1.9	39.4302	1	2	0	0	0.7		0.7	0	1	1	1	1
2921	0	54.2	26.6	133	77	56	7	147	182	55	84	83	0.8	79.387	0	0	0	0	1.09	1.13	1.09	0	0	0	0	0
3589	0	54.2	24	117	72	45	8.9	117	215	121	119	61	0.6	110.644	1	0	0	0	1.17	1.14	1.14	1	1	1	0	1
3862	1	54.2	31.7	118	83	35	6.2	108	190	113	103	55	1.1	74.0873	0	0	0	0	0.99	1.03	0.89	0	1	1	0	1
4180	1	54.2	21.3	105	70	35	6.9	116	118	147	64	37	1.7	44.8304	0	0	0	0	1.06	1.1	1.06	0	0	0	0	0
4184	1	54.2	18.1	117	75	42	12.6	178	236	98	158	56	1	82.7011	0	0	0	0	1.21	1.24	1.21	0	1	0	0	0
2237	1	54.3	26.6	134	67	67	9.4	224	218	513	94	32	0.9	93.3583	1	1	0	0	1.24	1.26	1.24	0	1	1	1	1
3347	1	54.3	29.6	133	85	48	8.1	146	215	137	117	61	1.2	66.9844	0	0	0	0	1.17	1.18	1.17	0	0	0	0	0
3984	1	54.3	27.7	138	91	47	8.2	159	167	130	81	45	1.3	61.0742	1	0	0	0	1.17	1.19	1.17	0	1	1	1	1
5243	1	54.3	28.2	125	82	43	9.1	183	233	204	145	49	0.8	106.95	0	1	0	0	1.06	1.08	1.06	0	0	0	0	0
6284	0	54.3	24.1	170	100	70	9.7	234	257	193	169	47	0.9	69.2718	1	1	0	0	1.18	1.08	1.08	0	1	0	1	1
6434	0	54.3	33.6	150	72	78	16.3	319	203	150	130	50	0.9	69.2718	0	0	0	0	1.16	1.17	1.16	0	1	1	1	1
6844	1	54.3	25.1	118	75	43	7.6	135	181	96	93	68	1	82.6701	0	2	0	0	1.16	1.13	1.13	1	1	0	1	1
7044	1	54.3	27.3	147	90	57	7.6	137	174	261	95	34	1	82.6701	0	0	0	0	1.25	1.23	1.23	0	0	0	0	0
2193	1	54.4	25.2	144	81	63	5.7	134	126	61	64	49	1.3	61.0514	1	2	0	0	1.19	1.2	1.19	0	1	1	0	1
4195	1	54.4	32.3	145	89	56	7.1	131	138	133	86	30	1.1	74.032	0	0	0	0	0.79	0.75	0.75	0	1	1	0	1
4993	0	54.4	23.2	105	64	41	8.5	174	273	789	136	40	1.1	54.9317	0	0	0	0	1.13	1.13	1.13	1	0	0	1	1
6154	1	54.4	24.4	129	81	48	5.7	118	198	149	133	43	1	82.6393	0	0	0	0	1.08	1.09	1.08	0	1	1	0	1
2827	1	54.5	23.4	193	100	93	7.8	164	202	238	118	35	1.1	74.0044	0	2	0	0	1.15	1.15	1.15	1	1	1	0	1
3462	0	54.5	26.1	137	80	57	7.1	176	168	246	94	30	0.8	79.2981	0	0	0	0	1.21	1.21	1.21	0	1	0	0	0
3582	0	54.5	25.9	168	111	57	7.8	179	196	72	107	63	0.8	79.2981	0	0	0	0	1.24	1.21	1.21	0	1	0	1	1
3839	0	54.5	22.1	106	68	38	8.9	115	202	133	108	61	0.7	92.5093	0	0	0	0	1.18	1.16	1.16	0	0	0	0	0
3874	0	54.5	28.9	120	88	32	6.5	111	176	61	98	53	0.9	69.2201	0	0	0	0	1.13	1.17	1.13	0	1	1	1	1
4288	0	54.5	27.6	141	85	56	8.4	137	174	167	101	55	0.6	110.52	1	0	0	0	1.05	1.18	1.05	0	1	1	1	1
5210	1	54.5	27.1	124	83	41	5.2	118	148	335	62	38	1.2	66.9344	0	0	0	0	1.1	1.14	1.1	0	1	0	0	0
6516	0	54.5	24.1	153	83	70	7.2	109	142	138	70	52	0.9	69.2201	0	0	1	0	1.18	1.07	1.07	0	0	0	0	0
7694	1	54.5	26	115	80	35	6.8	154	149	141	87	41	1	82.6084	1	1	0	0	1.16	1.18	1.16	0	0	0	0	0
2436	1	54.6	22.5	126	88	38	8.9	177	183	121	97	53	1	82.5777	1	1	0	0	1.1	1.09	1.09	1	0	0	1	1
4041	0	54.6	26.7	137	82	55	11.7	116	180	93	101	50	0.7	92.4748	0	0	0	0	1.07	1.04	1.04	0	1	0	1	1
4052	1	54.6	20.3	128	68	60	7.3	104	199	90	118	64	1.2	66.9095	0	0	0	0	1.14	1.09	1.09	0	0	0	0	0
4473	1	54.6	23.2	136	75	61	8.3	137	239	218	158	26	1.1	73.9768	0	0	0	0	1.05	1.09	1.05	0	0	0	1	1
5544	1	54.6	32.8	130	87	43	6.3	121	166	154	87	53	1.1	73.9768	0	0	0	0	1.15	1.2	1.15	0	1	0	0	0
7265	0	54.6	20.3	127	76	51	11.7	225	274	198	185	54	0.8	79.2685	0	0	0	0	1.18	1.18	1.18	0	0	0	0	0
7656	0	54.6	27.5	169	95	74	9.5	212	220	87	70	61	0.7	92.4748	1	0	0	0	1.13	1.16	1.13	0	1	0	0	0
1587	1	54.7	26.5	115	76	39	7.2	144	157	98	94	44	1.1	73.9493	0	0	0	0	1.08	1.06	1.06	0	1	0	0	0
3987	1	54.7	25.3	175	119	56	7.1	136	177	107	102	44	1.3	60.9833	0	0	0	0	1.22	1.15	1.15	0	1	0	0	0
7205	0	54.7	24.6	110	74	36	7.1	149	161	44	79	74	0.8	79.2391	0	0	0	0	1.16	1.16	1.16	0	0	0	0	0
1159	1	54.8	22.7	114	78	36	11.6	152	252	158	143	60	0.7	124.537	0	0	0	0	1.19	1.06	1.06	0	0	0	0	0
2314	1	54.8	32	127	77	50	7.1	98	168	163	95	38	1	82.5164	0	2	0	0	1.19	1.15	1.15	0	1	1	1	1
2468	1	54.8	30.3	125	67	58	7.4	145	139	121	75	39	1.3	60.9607	0	0	0	0	1.1	1.08	1.08	0	1	0	0	0
2530	1	54.8	26.3	163	103	60	8.2	171	141	71	71	57	1	82.5164	0	2	0	0	1.1	1.12	1.1	0	1	1	1	1
5517	0	54.8	27.9	138	88	50	12.3	276	193	212	127	44	0.9	69.1431	0	0	0	0	1.06	1.13	1.06	0	1	1	0	1
5773	1	54.8	21.2	109	53	56	11.3	603	195	138	101	66	1.4	55.964	0	0	0	0	1.17	1.12	1.12	0	0	1	0	1
7069	1	54.8	19.7	124	83	41	12.5	188	145	69	95	29	1.1	73.9219	1	1	0	0	1.11	1.12	1.11	1	0	0	0	1
2245	0	54.9	25.4	111	73	38	8.7	125	201	88	118	58	0.7	92.372	0	2	0	0	1.04	0.99	0.99	1	1	1	0	1
3642	1	54.9	21.3	122	70	52	7.6	125	166	66	85	68	0.9	93.1502	0	0	0	0	1.19	1.13	1.13	0	0	0	0	0
3835	0	54.9	24.5	117	77	40	7.2	150	178	79	85	68	1.2	49.5916	0	0	0	0	1.1	1.04	1.04	0	1	1	0	1
3974	0	54.9	25.3	128	80	48	6.4	83	172	84	96	61	0.6	110.356	1	2	0	0	1.08	1.1	1.08	0	1	0	0	0
5537	0	54.9	31.5	136	90	46	6.3	127	196	283	105	48	0.8	79.1804	0	0	1	0	1.06	1.05	1.05	1	1	0	0	1
2584	1	55	18.8	162	86	76	6.6	172	166	106	59	83	1	82.4554	0	0	0	0	1.15	1.1	1.1	0	1	1	0	1
1734	1	55.1	28.9	138	82	56	7.2	150	146	118	83	35	1.2	66.7858	0	2	1	0	1.16	1.13	1.13	0	1	1	1	1
2250	0	55.1	26.6	96	53	43	10	185	250	307	128	53	0.8	79.122	0	0	0	0	1.25	1.23	1.23	0	0	0	0	0
3251	0	55.1	31.7	119	86	33	6.8	143	130	120	68	36	0.9	69.0665	0	1	1	0	0.99	1.01	0.99	1	1	1	0	1
3454	1	55.1	21.8	147	90	57	5.2	126	144	55	87	39	1.3	60.8932	1	0	0	0	1.21	1.24	1.21	0	1	0	0	0
4681	1	55.1	29.5	154	133	21	7.7	115	204	115	129	41	1.3	60.8932	1	0	0	0	1.14	1.18	1.14	0	1	0	0	0
2015	0	55.2	25.7	130	100	30	8.4	205	206	194	109	44	1.1	54.7692	1	0	0	0	1.1	1.1	1.1	0	1	1	0	1
2537	1	55.2	24	144	83	61	7.4	154	207	164	118	43	1	82.3947	0	2	0	0	1.12	1.06	1.06	0	0	0	0	0
3962	1	55.2	27	151	82	69	8.6	218	165	265	85	39	2.2	33.1699	1	2	1	0	1.3	1.29	1.29	1	1	0	0	1
6340	1	55.2	31.9	159	87	72	6.9	123	197	139	126	53	3.2	21.5256	1	2	0	0	0.98	1.03	0.98	1	1	1	1	1
327	1	55.3	23.8	136	78	58	6.3	106	189	165	107	42	1.3	60.8484	0	0	0	0	1.2	1.21	1.21	0	0	0	0	0
2337	0	55.3	22.1	101	68	33	10.1	239	231	256	133	48	0.9	69.0157	0	0	0	0	1.05	1.01	1.01	1	0	0	0	1
2930	0	55.3	24.9	136	85	51	6.3	151	187	81	96	53	1	61.1144	0	0	0	0	1.17	1.22	1.17	0	0	0	0	0
3829	0	55.3	21.3	120	75	45	9.6	238	147	56	71	58	0.8	79.0638	1	0	0	0	1.15	1.15	1.15	0	1	1	1	1
4047	0	55.3	22.2	104	63	41	6.2	114	196	77	128	54	0.9	69.0157	0	0	0	0	1.17	1.07	1.07	0	0	0	0	0
4786	1	55.3	23.9	109	69	40	7.3	120	156	187	95	42	1.1	73.7858	0	0	0	0	1.16	1.15	1.15	0	0	0	0	0
306	1	55.4	26.4	132	85	47	11.2	245	170	185	103	35	1.1	73.7587	1	2	0	0	1.1	1.08	1.08	0	1	0	0	0
1076	0	55.4	26.7	147	82	65	10.7	182	236	228	133	48	0.9	68.9904	0	0	0	0	1.02	1.03	1.02	0	1	1	1	1
1433	1	55.4	23.8	148	95	53	7	149	143	76	82	46	0.8	106.516	0	0	0	0	1.23	1.2	1.2	0	1	0	0	0
1855	1	55.4	24.3	130	79	51	6.2	145	138	221	56	52	1.6	47.8659	0	0	0	0	1.15	1.14	1.14	0	1	0	0	0
3246	1	55.4	26.5	120	70	50	7.3	131	207	136	127	42	1.1	73.7587	0	0	0	0	1.16	1.11	1.11	0	0	0	0	0
5263	0	55.4	24.1	149	97	52	6.2	108	122	134	78	41	0.8	79.0348	0	0	0	0	1.06	1.03	1.03	0	1	1	0	1
1712	1	55.5	21.1	118	64	54	5.8	132	150	116	83	41	1	82.3041	0	1	0	0	1.06	1.14	1.06	0	0	0	0	0
2782	1	55.5	25.5	120	84	36	7.7	157	180	188	97	50	1	82.3041	1	0	0	0	1.1	1.11	1.1	0	0	0	0	0
3685	1	55.5	22.6	132	78	54	7.4	112	213	320	112	36	1.3	60.8038	0	0	0	0	1.16	1.12	1.12	0	1	0	1	1
3895	1	55.5	25.5	132	98	34	8.8	173	158	234	80	42	1	82.3041	0	0	0	0	1.18	1.17	1.17	0	0	0	0	0
4434	0	55.5	31.4	152	87	65	11.9	174	329	747	136	46	1.5	38.2486	1	2	0	0	1.07	1.1	1.07	1	1	1	1	1
1301	0	55.6	24.3	104	68	36	6.6	168	153	93	86	46	0.7	92.1348	0	2	0	0	1.23	1.2	1.2	0	0	0	0	0
2327	0	55.6	28	130	66	64	8.6	248	206	95	124	48	0.8	78.977	0	0	0	0	0.97	1.02	0.97	0	0	0	0	0
2760	1	55.6	26	151	90	61	5.8	134	178	213	102	30	2.6	27.3139	1	0	1	0	1.25	1.18	1.18	1	1	1	1	1
3838	1	55.6	23	134	73	61	7.1	92	214	154	131	56	0.9	92.911	0	0	0	0	1.42	1.13	1.13	0	1	0	0	0
3893	0	55.6	26.7	129	79	50	6.2	124	132	197	60	42	1	61.0473	0	1	0	0	1.14	1.17	1.14	1	0	0	0	1
2344	0	55.7	24.4	116	78	38	6	108	187	68	79	85	0.7	92.1012	0	0	0	0	1.16	1.15	1.15	0	1	1	0	1
2957	1	55.7	29.1	135	85	50	9.3	173	184	227	109	36	1	82.244	1	0	0	0	1.18	1.22	1.18	0	1	0	0	0
5475	0	55.7	20.2	116	81	35	6.4	116	156	90	104	41	1	61.0251	0	0	0	0	1.07	1.15	1.07	0	0	0	0	0
6963	0	55.7	27.1	136	79	57	6.6	138	140	286	66	29	0.8	78.9482	0	1	1	0	1.11	1.15	1.11	0	1	0	0	0
819	0	55.8	30.4	145	72	73	7.5	188	178	121	84	62	0.7	92.0676	1	2	0	0	0.87	1.03	0.87	0	1	0	0	0
1284	1	55.8	26.3	124	79	45	6.4	165	172	85	88	60	1.1	73.6511	0	1	1	0	1.21	1.16	1.16	0	1	1	0	1
2184	0	55.8	27.4	133	78	55	7.7	76	171	103	83	67	1.5	38.2068	1	2	0	0	1.15	1.13	1.13	0	1	0	1	1
2230	1	55.8	23.9	156	93	63	7	151	193	196	99	51	1.1	73.6511	0	0	1	0	1.23	1.22	1.22	1	1	1	1	1
2507	1	55.8	28.3	135	90	45	8.9	141	199	107	112	52	1	82.2141	0	0	0	0	1.04	1.05	1.04	0	1	0	0	0
3794	0	55.8	26.5	165	84	81	7.4	117	157	179	84	44	0.8	78.9195	0	2	0	0	1.29	1.31	1.29	0	1	0	0	0
4475	1	55.8	24.7	158	103	55	7.4	137	196	150	115	45	1.2	66.6148	1	0	0	0	1.19	1.14	1.14	1	1	1	0	1
4522	1	55.8	23.6	134	92	42	5.9	111	159	84	89	61	1.2	66.6148	0	0	0	0	1.1	1.05	1.05	1	0	0	0	1
1441	0	55.9	24.4	128	74	54	6.3	121	175	85	91	58	0.7	92.0342	0	0	0	0	1.2	1.17	1.17	0	0	0	0	0
2878	1	55.9	24.4	143	84	59	8.2	176	183	181	104	43	1	82.1842	1	0	0	0	1.08	1	1	0	1	1	0	1
4281	1	55.9	25	117	69	48	7.1	139	130	68	66	53	1.3	60.7152	0	0	0	0	1.08	1.16	1.08	0	0	0	0	0
5845	1	55.9	23.8	129	67	62	9.7	213	132	102	83	37	1.2	66.5906	0	0	0	0	1.19	1.13	1.13	0	0	0	0	0
2630	1	56	25.1	104	69	35	7.9	85	195	120	106	40	1	82.1544	1	1	0	0	1.26	1.2	1.2	0	1	0	1	1
2711	1	56	23.9	139	82	57	5.6	74	186	153	111	37	0.8	106.283	0	2	0	0	1.22	1.17	1.17	0	1	0	0	0
5068	1	56	22.9	127	72	55	8.5	143	216	92	125	74	1	82.1544	0	0	0	0	1.07	1.07	1.07	0	1	0	0	0
5176	0	56	28	159	95	64	11.7	198	304	157	206	71	0.8	78.8622	0	1	0	0	1.11	1.17	1.11	0	0	0	0	0
5738	1	56	24.5	137	84	53	10.7	147	202	109	134	48	1.1	73.5976	0	1	0	0	1.17	1.15	1.15	0	1	0	0	0
831	0	56.1	27.3	153	80	73	6	122	168	173	85	53	0.9	68.8147	1	0	0	0	1.17	1.23	1.17	0	1	0	0	0
2561	1	56.1	27.6	120	70	50	6.2	95	180	124	82	30	1.7	44.518	0	0	0	0	1	0.96	0.96	0	1	1	0	1
4028	0	56.1	22.9	131	83	48	6.2	131	204	110	110	65	0.7	91.9675	0	0	0	0	1.08	1.04	1.04	0	0	0	0	0
6554	0	56.1	29.5	139	77	62	7.3	129	174	147	103	52	0.6	109.873	0	0	0	0	1.21	1.11	1.11	0	1	0	0	0
6611	1	56.1	26.9	121	70	51	7	103	194	148	133	35	1.1	73.5709	0	2	0	0	1.19	1.2	1.19	0	0	0	0	0
6814	1	56.1	21.8	132	56	76	7	172	172	43	91	74	1.6	47.744	0	0	0	0	1.14	1.1	1.1	0	0	0	0	0
859	1	56.2	23.5	118	69	49	10.3	289	218	195	130	39			0	1	0	0	1.16	1.18	1.16	0	0	0	0	0
1126	0	56.2	33.1	136	74	62	6.1	119	179	49	90	60	0.7	91.9342	1	1	1	0	1.23	1.22	1.22	0	0	0	1	1
3149	1	56.2	21.3	102	59	43	11.6	231	192	171	125	25	1.3	60.6493	1	1	0	0	1.25	1.2	1.2	0	0	0	0	0
5093	0	56.2	23.2	176	86	90	7.9	113	190	88	124	49	0.7	91.9342	0	1	0	0	1.21	1.19	1.19	0	0	0	0	0
5177	1	56.2	22.5	120	77	43	6.7	135	180	82	114	44	1	82.095	0	0	0	0	1.33	1.21	1.21	0	0	0	0	0
7278	0	56.2	27.5	116	70	46	7.2	106	133	95	61	50	0.7	91.9342	1	0	0	0	1.12	1	1	0	1	1	0	1
7818	1	56.2	25	113	57	56	8.8	128	166	103	111	35	1.1	73.5443	0	0	0	0	1.2	1.18	1.18	0	0	0	0	0
2179	1	56.3	27.9	124	83	41	10.3	136	120	74	66	40	1.2	66.4943	0	0	0	0	1.16	1.16	1.16	0	0	0	0	0
2235	1	56.3	23.5	112	82	30	6.2	134	205	180	120	40	1.4	55.6581	0	0	0	0	1.13	1.12	1.12	1	1	0	0	1
3638	0	56.3	25.1	113	83	30	7.2	157	208	119	121	46	0.9	68.7651	0	0	0	0	1.33	1.21	1.21	0	0	0	0	0
3726	0	56.3	22.8	91	61	30	9	138	247	97	142	59	0.8	78.7767	0	2	1	0	1.14	1.16	1.14	0	1	1	0	1
4721	1	56.3	26.7	111	66	45	6.2	127	186	63	127	46	1	82.0653	0	0	0	0	1.02	1.03	1.02	0	0	0	0	0
5867	0	56.3	26.5	139	82	57	8	136	294	169	237	49	0.8	78.7767	0	0	0	0	1.2	1.15	1.15	0	0	0	0	0
3718	0	56.4	27.3	134	83	51	10.7	222	201	119	93	75	1	60.8705	0	0	0	0	1.18	1.1	1.1	0	0	0	0	0
4301	0	56.4	25.4	126	83	43	7	104	120	97	71	40	1	60.8705	0	1	0	0	1.25	1.17	1.17	0	1	0	0	0
4665	0	56.4	27.9	122	80	42	6	98	145	116	85	41	0.6	109.754	1	0	0	0	1.19	1.19	1.19	0	1	0	1	1
3217	0	56.5	31.5	129	82	47	7.2	140	160	285	79	33	0.7	91.8349	1	0	0	0	1.17	1.07	1.07	0	0	1	0	1
5627	1	56.5	21.8	105	66	39	7.3	132	200	105	137	43	1.1	73.4649	0	0	0	0	1.22	1.24	1.22	0	0	0	0	0
6470	1	56.5	23	102	73	29	9.2	173	204	94	131	48	0.8	106.092	0	0	0	0	1.2	1.14	1.14	0	0	0	0	0
291	0	56.6	22.8	146	89	57	8.1	142	179	115	94	45	0.7	91.802	1	2	1	0	1.13	1.12	1.12	1	1	1	1	1
1154	0	56.6	27.6	114	79	35	6.5	124	194	101	106	50	0.8	78.6918	0	0	1	0	0.97	1.01	0.97	0	0	0	0	0
2031	0	56.6	22.7	158	78	80	12.5	238	255	171	149	62	0.6	109.675	1	0	0	0	1.45	1.43	1.43	1	1	1	0	1
2634	0	56.6	30.4	192	103	89	6.4	141	156	245	78	35	0.9	68.6909	1	2	0	1	1.19	1.16	1.16	0	1	1	1	1
4515	0	56.6	25.6	130	80	50	6.1	123	302	187	210	58	0.8	78.6918	0	0	0	0	1.14	1.14	1.14	0	0	0	0	0
5798	0	56.6	22.6	168	86	82	10.4	234	227	101	169	36	0.7	91.802	1	0	0	0	1.15	1.15	1.15	0	1	0	0	0
6837	0	56.6	30.8	138	70	68	7.4	140	205	230	116	50	0.6	109.675	1	0	0	0	1.14	1.06	1.06	1	1	0	0	1
7166	0	56.6	20	141	82	59	6.6	146	171	83	102	51	0.9	68.6909	0	2	0	0	1.18	1.14	1.14	0	1	0	0	0
744	1	56.7	25.7	122	79	43	8.4	142	222	121	126	54	1.3	60.5404	0	0	1	0	0.97	1.06	0.97	1	1	0	0	1
1362	0	56.7	27.7	134	84	50	6.8	180	188	161	108	50	0.8	78.6636	0	0	0	0	1.2	1.27	1.2	0	1	0	0	0
1793	0	56.7	26.3	130	80	50	6.5	113	152	80	76	61	0.8	78.6636	0	0	0	0	1.15	1.2	1.15	0	0	0	0	0
2448	1	56.7	26.7	138	87	51	11.3	216	263	137	170	43	1.2	66.3988	1	0	0	0	1.21	1.12	1.12	0	0	0	0	0
2466	1	56.7	26.8	117	72	45	8.6	161	217	130	138	45	1.1	73.4122	0	0	0	0	1.24	1.2	1.2	0	0	0	0	0
3201	0	56.7	31.2	138	79	59	8.2	186	156	81	82	49	0.8	78.6636	0	1	0	0	1.08	1.08	1.08	0	1	1	0	1
3358	0	56.7	23.4	123	87	36	7.4	150	150	97	84	41	0.8	78.6636	0	2	0	0	1.19	1.17	1.17	0	1	0	0	0
3574	0	56.7	30.2	119	74	45	6.8	120	178	139	93	50	0.9	68.6663	1	0	0	0	1.09	1.19	1.09	0	1	1	1	1
4263	0	56.7	25.9	133	71	62	6.6	137	225	338	134	49	0.7	91.7691	1	0	0	0	1.15	1.19	1.15	0	1	1	1	1
441	0	56.8	24.3	140	96	44	11.2	240	264	156	170	52	1	60.7833	0	0	0	1	1.2	1.13	1.13	0	1	0	1	1
697	0	56.8	21.7	121	77	44	8.7	231	227	174	132	62	0.9	68.6417	0	0	0	0	1.25	1.21	1.21	0	0	0	0	0
1557	0	56.8	21.3	135	87	48	8.5	192	228	132	128	55	0.6	109.597	0	0	0	0	1.08	1.05	1.05	0	1	0	1	1
2535	1	56.8	23.1	124	71	53	8.8	208	247	212	136	56	1.4	55.5582	1	0	0	0	1.18	1.23	1.18	0	1	0	0	0
4098	0	56.8	27	104	44	60	8	124	177	130	111	38	0.6	109.597	0	1	0	0	1.15	1.16	1.15	0	1	0	1	1
6694	1	56.8	24.8	120	87	33	6.7	144	214	124	138	60	1	81.9182	0	1	0	0	1.12	1.07	1.07	0	0	0	0	0
3324	1	56.9	23.6	140	73	67	8.2	64	183	73	96	75	0.8	105.94	1	0	0	0	1.25	1.14	1.14	0	0	0	0	0
3654	1	56.9	23.1	121	83	38	7.5	194	156	105	86	41	1.3	60.4971	0	1	0	0	1.03	1.01	1.01	0	1	1	1	1
4256	1	56.9	29.4	113	71	42	6.3	144	236	227	151	38	1.4	55.5384	0	0	0	0	1.18	1.25	1.18	0	1	1	0	1
4359	0	56.9	26.8	146	99	47	11.3	318	143	171	92	30	0.9	68.6172	1	2	0	0	1.16	1.23	1.16	0	1	1	1	1
6622	1	56.9	21.5	150	88	62	7	83	144	51	78	51	0.9	92.4761	0	0	0	0	1.1	1.1	1.1	0	0	0	0	0
1983	0	57	29.5	146	77	69	7.1	116	223	151	126	58	0.7	91.6708	1	2	0	0	1.36	1.32	1.32	0	1	0	1	1
2155	0	57	27.7	190	104	86	6.8	159	237	115	130	69	0.7	91.6708	1	0	0	0	1.14	1.14	1.14	1	1	0	0	1
5626	0	57	28.3	146	88	58	10.3	189	147	119	80	51	1.4	41.1948	1	2	0	0	1.14	1.11	1.11	0	1	0	0	0
792	1	57.1	21.9	113	63	50	7.3	183	218	62	129	57	1.1	73.3075	0	1	0	0	1.21	1.19	1.19	0	1	1	1	1
2547	1	57.1	24.5	122	83	39	7.2	155	202	180	121	50	1.3	60.454	0	1	0	0	1.21	1.07	1.07	0	0	0	0	0
4900	0	57.1	27.8	121	74	47	6.9	127	214	69	124	64	0.8	78.5514	0	0	0	0	1.14	1.08	1.08	0	0	1	1	1
5232	1	57.1	24.5	136	89	47	5.8	101	195	86	113	57	1.1	73.3075	0	0	0	0	1.33	1.24	1.24	1	1	1	1	1
6519	0	57.1	30.5	129	77	52	6.5	98	241	135	172	43	0.9	68.5684	0	2	0	0	1.07	0.99	0.99	0	1	1	1	1
227	1	57.2	22.1	112	84	28	12.1	250	276	202	158	48	0.9	92.3774	0	0	1	0	0.76	0.9	0.76	0	1	0	0	0
1393	1	57.2	27.3	122	76	46	5.8	135	186	51	110	56	0.9	92.3774	0	0	0	0	1.21	1.15	1.15	0	1	1	0	1
5687	1	57.2	22.5	147	77	70	7.8	66	146	101	95	37	1.1	73.2815	0	0	0	0	1.12	1.08	1.08	0	1	1	0	1
7040	1	57.2	24.9	122	79	43	6.8	89	137	104	71	46	1.1	73.2815	0	2	0	0	1.12	1.11	1.11	0	0	0	0	0
1678	1	57.3	24.2	117	68	49	9.1	149	190	108	117	41	1.4	55.4595	1	2	0	0	1.29	1.41	1.29	0	1	0	0	0
2158	1	57.3	23.8	123	80	43	7.6	164	174	104	101	41	1	81.7726	1	0	0	0	1.06	1.11	1.06	0	1	0	0	0
2463	0	57.3	29.9	147	90	57	7.4	165	152	127	80	50	0.9	68.5197	0	0	0	0	1.21	1.15	1.15	0	0	0	0	0
3242	0	57.3	21.5	124	79	45	5.7	154	172	34	92	63	0.8	78.4957	0	0	0	0	1.17	1.12	1.12	0	0	0	0	0
4167	1	57.3	29.3	135	97	38	8.1	190	144	85	91	35	2	36.7468	1	1	1	0	1.05	1.08	1.05	0	1	1	1	1
4532	0	57.3	22.1	117	69	48	9.1	224	159	74	103	47	1.1	54.3556	0	0	0	0	1.13	1.12	1.12	0	0	0	0	0
7612	0	57.3	28.4	131	78	53	7.1	157	158	114	83	54	1	60.6752	0	2	0	0	1.12	1.17	1.12	0	1	1	1	1
459	0	57.4	25.8	113	79	34	6.5	137	265	203	158	57	0.8	78.4679	0	0	0	0	1.21	1.16	1.16	1	0	0	0	1
1224	0	57.4	26.8	115	65	50	7.6	143	142	135	69	50	0.9	68.4955	0	0	0	0	1.24	1.16	1.16	1	0	0	0	1
1410	0	57.4	33.9	146	83	63	6.8	148	182	97	99	59	0.6	109.363	0	0	0	0	1.13	1.04	1.04	0	0	1	0	1
1524	0	57.4	28.6	130	80	50	6.5	119	217	189	119	46	0.8	78.4679	0	0	0	0	1.11	1.21	1.11	1	0	0	1	1
2541	0	57.4	27.5	140	63	77	7.8	170	226	134	139	50	1	60.6538	1	2	0	0	0.77	0.89	0.77	1	1	0	1	1
2779	1	57.4	23.3	130	88	42	10.3	221	143	347	59	45	1.2	66.2336	1	2	0	0	1.11	1.2	1.11	0	0	0	0	0
5545	1	57.4	27.4	139	76	63	8.5	167	151	107	93	43	0.9	92.312	0	0	0	0	1.18	1.17	1.17	0	1	1	0	1
7618	1	57.4	21.2	119	74	45	6.2	134	175	105	107	50	1.1	73.2296	0	0	0	0	1.12	1.19	1.12	0	0	0	0	0
736	0	57.5	30.8	112	58	54	9.4	182	198	125	122	43	1.3	44.7934	1	1	0	0	1.21	1.21	1.21	0	1	0	0	0
2917	1	57.5	20.5	123	67	56	6.7	100	179	64	91	58	0.8	105.714	0	0	0	0	1.22	1.36	1.22	0	0	0	0	0
3940	0	57.5	27.2	138	89	49	10.1	267	193	90	115	52	1	60.6323	1	0	0	0	1.26	1.15	1.15	1	1	1	0	1
4115	0	57.5	29.5	180	78	102	7.7	127	238	134	161	47	0.7	91.5084	1	2	0	0	1.13	1.1	1.1	1	1	1	1	1
5553	0	57.5	30.1	152	105	47	6.9	188	184	290	98	46	1.6	35.2492	1	1	1	0	1.09	1.11	1.09	1	1	0	1	1
1631	0	57.6	23.5	107	78	29	6.5	114	188	157	87	66	0.8	78.4125	1	0	0	0	1.17	1.21	1.17	1	1	0	1	1
3095	1	57.6	24.7	117	65	52	6.2	114	134	99	83	30	0.9	92.2468	0	2	0	0	1.08	1.15	1.08	1	0	0	0	1
4413	1	57.6	26.2	115	61	54	5	90	191	211	94	67	1.5	51.1609	0	0	0	0	1.27	1.26	1.26	1	1	1	1	1
4582	0	57.6	29.6	128	78	50	9.5	135	279	402	180	33	0.9	68.4471	1	0	1	1	1.02	0.95	0.95	0	1	0	1	1
4592	0	57.6	25.7	137	78	59	9	155	249	250	155	41	1	60.6109	0	2	0	0	1.13	1.12	1.12	0	0	0	1	1
1428	0	57.7	32.3	126	68	58	7.3	173	172	134	88	49	0.9	68.423	0	0	0	0	1.14	1.08	1.08	0	1	0	1	1
1733	0	57.7	24.3	127	77	50	5.2	117	229	204	119	64	0.9	68.423	0	1	0	0	1.18	1.15	1.15	0	1	0	1	1
3054	0	57.7	21.4	114	58	56	8	124	265	368	148	51	0.6	109.248	0	0	1	0	1.15	1.17	1.15	1	1	0	0	1
3287	0	57.7	26.3	140	96	44	9.5	195	273	503	136	48	0.8	78.3849	1	1	0	0	1.43	1.31	1.31	0	1	1	0	1
3410	1	57.7	24.9	103	58	45	8.5	156	189	352	91	37	1	81.6572	0	1	1	0	1.07	1	1	0	1	1	0	1
6381	1	57.7	26.6	175	90	85	6.5	107	183	130	120	44	1.7	44.2646	0	2	0	1	1.21	1.21	1.21	0	1	0	1	1
7918	0	57.7	26.8	135	91	44	10.9	151	226	120	165	37	0.8	78.3849	0	0	0	0	1.13	1.07	1.07	0	0	0	0	0
2968	1	57.8	22.4	128	75	53	6.2	159	150	64	79	53	1.1	73.1264	0	2	0	0	1.09	1.17	1.09	0	0	0	0	0
3542	0	57.8	26.9	110	81	29	7.4	140	222	140	131	44	0.7	91.4118	1	0	0	0	1.12	1.05	1.05	0	1	0	0	0
6738	1	57.8	29.3	113	65	48	6.2	134	158	60	96	49	1.2	66.1403	0	0	0	1	0.98	0.9	0.9	0	1	0	0	0
7049	1	57.8	28	134	81	53	6.6	139	150	133	72	57	1.1	73.1264	0	0	0	0	1.03	0.95	0.95	0	0	0	0	0
7411	0	57.8	28.5	151	91	60	10.7	222	234	162	147	61	0.7	91.4118	1	0	0	0	1.16	1.12	1.12	0	0	0	0	0
782	0	57.9	25.3	136	70	66	6.6	155	260	172	150	52	1	60.5471	1	2	1	0	1.21	1.19	1.19	0	1	1	0	1
1002	0	57.9	24.7	134	76	58	8.3	110	177	92	88	57	0.9	68.375	0	2	0	0	1.1	1.14	1.1	0	1	0	0	0
2708	1	57.9	22.5	151	85	66	7.5	138	154	123	76	47	1.5	51.1069	1	2	0	0	1.09	0.82	0.82	0	1	0	0	0
2820	0	57.9	27.6	197	116	81	10.2	251	211	233	112	55	0.9	68.375	1	0	0	0	1.1	1.09	1.09	1	1	1	0	1
3171	0	57.9	26.3	140	75	65	7.7	157	214	164	135	45	0.7	91.3797	1	0	0	0	1.19	1.19	1.19	0	1	1	0	1
4233	0	57.9	29.1	123	71	52	8.3	136	188	244	106	42	1.1	54.2408	0	1	0	0	1.23	1.19	1.19	0	0	0	0	0
6970	1	57.9	22	149	83	66	5.2	95	174	174	108	35	0.9	92.1496	1	2	0	0	1.1	1.08	1.08	0	1	1	1	1
1017	1	58	22.8	145	85	60	5.3	128	127	62	42	76	0.9	92.1173	1	0	0	0	1.1	1.12	1.1	0	1	1	0	1
2752	1	58	20.7	137	66	71	6.5	166	340	1623	13	34	1	81.5712	0	1	0	0	1.19	1.27	1.19	0	1	1	0	1
2758	1	58	23.5	137	79	58	5.4	114	171	184	97	36	1	81.5712	0	0	0	0	1.1	1.13	1.1	0	1	1	0	1
3288	0	58	25.2	150	80	70	6	101	211	107	117	51	0.7	91.3477	0	0	0	0	1.24	1.17	1.17	1	1	1	1	1
3749	0	58	25.6	162	85	77	7	273	146	92	86	40	0.9	68.351	1	2	0	0	1.23	1.23	1.23	0	1	1	1	1
3897	0	58	30.2	128	72	56	8.1	158	188	116	106	46	0.8	78.3024	0	0	0	0	1.06	1.01	1.01	0	1	1	1	1
2553	0	58.1	29.7	171	107	64	10.3	193	178	75	86	76	1.1	54.2028	1	2	0	0	1.03	0.94	0.94	0	1	0	1	1
4284	1	58.1	27.6	143	85	58	6.6	90	214	138	147	44	1	81.5427	0	0	0	0	1.1	1.14	1.1	0	0	0	0	0
5573	0	58.1	30.7	126	71	55	9.4	185	163	59	105	44	0.9	68.3271	0	2	0	0	1.01	1.03	1.01	0	1	0	1	1
1270	0	58.2	25.1	128	92	36	10.1	209	158	94	98	39	0.8	78.2477	0	2	0	0	1.22	1.19	1.19	0	1	0	0	0
1882	1	58.2	22.8	153	80	73	5.9	130	202	86	103	71	1.2	66.0478	1	2	0	0	1.26	1.25	1.25	0	1	1	1	1
2365	0	58.2	27.5	124	68	56	5.6	123	127	92	68	40	0.7	91.2839	0	0	0	0	1.14	1.16	1.14	1	0	0	0	1
2632	1	58.2	26.7	149	97	52	7.7	133	170	178	76	61	1.2	66.0478	0	0	0	0	1.26	1.24	1.24	0	1	0	1	1
3431	1	58.2	29	143	87	56	5.8	107	126	138	69	28	3.3	20.5527	1	1	0	0	0.84	0.82	0.82	0	1	1	1	1
3478	1	58.2	25.5	177	97	80	11	290	175	154	87	55	1.2	66.0478	0	0	0	0	1.11	1.03	1.03	0	1	1	1	1
4330	1	58.2	25.7	166	102	64	7.3	116	230	257	146	39	1.1	73.0241	0	0	0	0	1.13	1.07	1.07	0	1	1	0	1
4743	1	58.2	23.2	97	53	44	8.1	178	186	456	99	29	1.3	60.2203	1	2	0	0	1.11	1.13	1.11	0	1	0	0	0
4834	0	58.2	29.1	121	82	39	8	130	267	206	166	60	1.2	49.0075	1	0	0	0	1.14	1.11	1.11	0	1	1	1	1
1425	0	58.3	27.7	128	66	62	6.7	143	179	175	99	45	0.8	78.2204	0	0	0	0	1.13	1.14	1.13	0	1	0	0	0
1870	1	58.3	21.2	160	87	73	9.8	149	147	51	74	51	0.9	92.0209	0	0	0	0	1.16	1.17	1.16	0	1	0	0	0
2225	1	58.3	28	123	78	45	9.1	201	152	467	52	36	1.1	72.9987	1	0	0	0	1.1	1.06	1.06	1	1	0	0	1
2637	0	58.3	21.3	129	69	60	7.1	171	176	112	82	65	0.9	68.2795	0	0	0	0	1.15	1.1	1.1	0	0	0	0	0
3352	1	58.3	25.1	113	74	39	6.3	121	164	131	101	40	1.3	60.1993	0	1	0	0	1.31	1.27	1.27	0	0	0	0	0
3406	1	58.3	24.8	119	70	49	8.1	116	149	99	75	55	1.2	66.0248	0	0	0	0	1.1	1.12	1.1	0	0	0	0	0
4903	0	58.3	21.9	144	70	74	6.1	98	140	181	82	33	1.6	35.1505	1	1	0	1	1.01	0.97	0.97	0	1	1	1	1
5618	1	58.3	32.2	131	81	50	9	190	196	262	123	41	1.1	72.9987	0	0	0	0	1.18	1.18	1.18	0	1	1	0	1
5969	1	58.3	30.6	171	107	64	9.5	212	244	341	151	38	1.1	72.9987	0	0	0	0	1.07	1.13	1.07	1	1	1	1	1
6911	0	58.3	26.6	115	77	38	6.6	127	160	190	83	46	0.8	78.2204	0	0	0	0	1.1	1.14	1.1	0	0	0	0	0
1728	0	58.4	21.9	175	87	88	6.7	116	131	60	63	49	0.9	68.2557	0	0	0	0	1.12	1.16	1.12	0	1	0	1	1
2402	0	58.4	21.7	119	71	48	7	76	158	53	62	88	0.7	91.2204	1	0	0	0	1.06	1.07	1.06	0	0	0	0	0
2857	0	58.4	19.2	129	81	48	6.1	112	193	92	88	68	0.9	68.2557	0	0	0	0	1.15	1.12	1.12	0	0	0	0	0
3132	1	58.4	24.9	116	71	45	8.2	179	260	122	163	50	1	81.4575	0	0	0	0	1.12	1.14	1.12	0	0	0	0	0
4240	1	58.4	29.9	131	86	45	7.4	166	206	311	132	32	1.1	72.9733	1	0	0	0	1.05	0.98	0.98	0	1	0	0	0
3116	0	58.5	29.4	135	74	61	10.2	167	278	329	150	52	1.5	37.8421	0	0	0	0	1.24	1.19	1.19	1	0	0	0	1
3907	0	58.5	24.3	133	75	58	7.4	83	200	117	116	49	0.8	78.1661	0	2	0	0	1.08	1.01	1.01	0	0	1	0	1
6700	1	58.5	25	138	77	61	6.5	127	165	202	105	36	1.3	60.1575	0	1	0	0	1.11	1.06	1.06	0	1	1	0	1
7337	0	58.5	26.4	133	87	46	7.1	149	167	106	78	72	1.2	48.9564	0	0	0	0	1.2	1.17	1.17	0	1	0	0	0
7776	0	58.5	25.9	120	80	40	10.4	180	178	166	115	37	0.7	91.1887	1	2	0	0	1.27	1.18	1.18	0	1	1	1	1
4081	1	58.6	21.4	149	87	62	6.5	138	178	150	123	38	0.9	91.925	0	1	0	0	1.1	1.19	1.1	0	0	0	0	0
4316	1	58.6	22.6	109	68	41	10.1	233	211	57	146	44	0.8	105.309	0	1	0	0	1.19	1.13	1.13	0	1	0	0	0
1292	0	58.7	23.3	99	74	25	7.3	99	216	123	116	60	0.6	108.867	0	0	0	0	1.19	1.1	1.1	0	0	0	0	0
2696	0	58.7	24.3	123	68	55	7.6	174	194	104	93	64	0.7	91.1256	0	0	0	0	1.09	1.11	1.09	0	1	1	0	1
2891	1	58.7	28.7	132	81	51	9.1	261	333	2019	18	30	1.2	65.9332	1	0	0	0	0.95	1.03	0.95	1	1	1	1	1
3071	0	58.7	23.5	120	82	38	7.3	200	204	62	96	84	0.8	78.1119	0	0	0	0	1.19	1.22	1.19	1	0	0	0	1
3762	1	58.7	27	144	71	73	6.7	113	246	226	139	41	2.1	34.5651	1	0	0	0	1.14	1.12	1.12	1	1	1	1	1
4362	0	58.7	32.6	130	84	46	6.3	95	179	180	112	37	1.3	44.6059	1	0	0	0	1.13	1.13	1.13	0	1	1	1	1
4768	1	58.7	27.6	135	80	55	7.1	138	141	157	88	33	1.2	65.9332	0	0	0	0	1.14	1.29	1.14	1	1	1	1	1
5756	1	58.7	22.1	190	109	81	6.7	128	231	220	142	45	1.1	72.8974	1	2	0	0	1.11	1.11	1.11	1	1	1	0	1
1654	0	58.8	25.3	143	90	53	7.3	167	224	87	108	86	0.8	78.085	0	0	0	0	1.16	1.17	1.16	0	1	0	0	0
4589	0	58.8	24.1	125	72	53	6.5	110	231	123	136	70	0.7	91.0941	1	0	0	0	1.15	1.06	1.06	0	0	0	0	0
7070	1	58.8	27.4	230	95	135	6.7	147	191	268	120	35	1.3	60.0951	0	0	0	0	1.18	1.18	1.18	1	1	1	1	1
1391	1	58.9	23	134	65	69	6.7	124	174	121	97	36	1	81.3167	1	0	0	0	1.16	1.09	1.09	1	1	0	1	1
2130	1	58.9	25.5	149	104	45	9.8	131	253	136	146	68	0.7	122.726	1	2	0	0	1.18	1.24	1.18	0	1	1	1	1
5005	1	58.9	33.1	124	80	44	8.1	193	179	164	119	30	1.3	60.0743	1	0	0	0	1.14	1.18	1.14	0	1	1	1	1
2001	0	59	21	136	91	45	6.3	114	192	97	108	59	0.9	68.1143	1	0	0	0	1.16	1.12	1.16	0	1	0	0	0
2647	0	59	27.5	130	76	54	7	150	123	108	58	44	0.7	91.0313	1	2	0	0	1.08	1.06	1.06	1	1	1	1	1
3164	1	59	27	152	87	65	7.5	158	191	175	111	39	1.2	65.865	0	1	0	0	1.1	1.08	1.08	0	0	0	0	0
3894	0	59	25.2	121	74	47	7.7	149	216	139	121	56	0.8	78.0312	1	0	0	0	1.24	1.28	1.24	0	1	0	0	0
4006	0	59	28.4	120	72	48	6.8	125	140	108	60	47	1	60.3162	1	0	1	0	1.32	1.24	1.24	0	1	0	1	1
3082	1	59.1	30.2	158	92	66	5.8	75	145	145	72	42	1.3	60.033	1	2	0	0	1.29	1.26	1.26	0	1	1	1	1
3249	1	59.1	24.4	123	73	50	5.6	145	156	73	97	36	1	81.2607	1	0	0	0	1.21	1.13	1.13	0	1	0	0	0
3293	0	59.1	28.9	123	63	60	6.8	133	172	53	84	68	0.8	78.0043	0	0	0	0	1.23	1.18	1.18	0	1	1	0	1
3842	1	59.1	29.9	160	75	85	7.6	164	151	190	80	36	1.3	60.033	1	2	0	0	1.13	1.13	1.13	0	1	0	0	0
2718	0	59.2	37.5	130	80	50	6.6	157	129	122	65	41	0.8	77.9776	0	0	0	0	1.16	1.23	1.16	0	1	1	0	1
1630	1	59.3	25.1	113	73	40	5.7	125	334	425	184	58	1.2	65.7972	1	0	0	0	1.11	1.04	1.04	0	0	0	0	0
5224	0	59.3	22.5	161	105	56	13.9	234	244	168	156	56	0.7	90.9376	1	0	0	0	1.21	1.2	1.2	0	1	1	0	1
5349	0	59.3	23.3	155	68	87	7.3	171	150	141	90	39	0.8	77.9509	0	0	0	0	1.22	1.23	1.22	0	0	0	1	1
5373	1	59.3	25	148	88	60	7.3	156	197	71	133	36	1.2	65.7972	0	2	0	0	1.02	0.9	0.9	0	1	1	1	1
5421	1	59.3	24.5	131	84	47	8.4	219	217	218	139	37	1.8	41.2096	0	0	1	1	1.01	1	1	1	1	1	1	1
5811	0	59.3	23.8	136	80	56	6.3	135	172	98	101	55	0.8	77.9509	0	1	0	0	1.19	1.19	1.19	0	1	0	0	0
3123	0	59.4	25	139	75	64	6.4	149	146	53	71	60	0.6	108.605	1	0	0	0	1.18	1.19	1.18	0	1	0	0	0
4404	1	59.4	21.8	130	80	50	10.3	203	190	208	117	33	1.1	72.7222	0	2	0	1	0.66	1.06	0.66	0	1	0	0	0
4533	1	59.4	30.4	128	76	52	5.6	114	180	412	97	33	1.1	72.7222	1	0	0	0	1.24	1.22	1.22	1	1	1	1	1
5451	0	59.4	33.9	194	101	93	7.2	98	197	135	136	45	0.8	77.9242	1	0	0	0	1.17	1.17	1.17	0	1	1	0	1
5951	0	59.4	25.6	117	74	43	7.4	295	181	50	92	85	1	60.2335	0	0	0	0	1.21	1.22	1.21	0	0	0	0	0
6114	0	59.4	25.5	178	88	90	7	133	134	48	87	48	0.8	77.9242	0	0	1	1	1.12	1.13	1.12	0	1	1	1	1
2236	0	59.5	26	143	83	60	7.1	144	183	131	100	47	0.6	108.568	1	1	0	0	1.06	1.04	1.04	0	1	1	1	1
2966	0	59.5	29.3	139	77	62	7.3	151	164	111	76	63	0.8	77.8976	1	0	0	0	1.24	1.16	1.16	1	1	1	1	1
3349	0	59.5	22.2	120	72	48	7.8	99	181	83	93	64	0.8	77.8976	1	0	0	0	1.13	1.14	1.13	1	1	0	0	1
3457	0	59.5	23.5	155	79	76	10.7	154	167	96	91	52	0.8	77.8976	1	1	0	0	1.09	1.04	1.04	0	1	0	0	0
3588	1	59.5	23.9	123	85	38	6.5	114	162	115	89	44	1	81.1495	0	0	0	0	1.26	1.23	1.23	0	0	0	0	0
4770	1	59.5	33.3	131	76	55	7	113	191	264	113	37	1.4	55.0369	1	0	0	0	1.17	1.14	1.14	1	1	1	1	1
5058	0	59.5	26.3	122	67	55	7.3	92	161	135	92	50	0.8	77.8976	0	2	0	0	1.12	1.07	1.07	0	0	1	1	1
5169	0	59.5	22.3	130	55	75	7.5	149	312	433	202	51	1	60.213	0	0	0	0	1.1	1.12	1.1	0	0	0	0	0
5547	0	59.5	29.9	161	95	66	6	126	210	89	145	42	0.8	77.8976	0	0	0	0	1.05	1.14	1.05	1	0	0	0	1
5940	1	59.5	22.3	151	91	60	8.8	177	191	97	127	50	1	81.1495	0	1	0	0	1.16	1.15	1.15	0	1	0	0	0
649	0	59.6	26.8	135	76	59	11.3	250	184	240	104	33	1.1	53.9231	1	0	0	0	1.09	1.15	1.09	0	1	0	1	1
1610	0	59.6	28.4	117	71	46	7.3	138	179	103	90	65	0.6	108.531	0	0	0	0	1.19	1.23	1.19	0	0	0	0	0
1886	1	59.6	22.9	124	72	52	7.3	168	154	86	91	41	0.9	91.6098	0	1	1	0	1.11	1.08	1.08	1	1	1	0	1
2204	0	59.6	20.9	134	76	58	6.8	152	170	142	92	47	0.7	90.8445	0	0	0	0	1.09	1.12	1.09	0	0	0	0	0
2240	0	59.6	24.4	138	74	64	7.4	127	172	85	89	57	1	60.1924	0	1	0	0	1.12	1.1	1.1	0	1	0	0	0
2542	0	59.6	25.9	146	79	67	7.3	163	225	165	122	54	0.8	77.871	0	1	0	0	1.14	1.12	1.12	0	0	0	0	0
2863	0	59.6	31	136	94	42	10.4	212	205	176	110	47	0.8	77.871	0	1	0	0	1.03	1.04	1.03	0	0	1	0	1
4828	0	59.6	27.8	135	68	67	9.4	231	273	441	152	47	2.1	25.5682	1	2	0	0	1.14	1.11	1.11	0	1	1	1	1
1777	1	59.7	35.7	146	83	63	7.3	43	177	73	90	55	0.8	104.912	0	2	0	0	1.05	1.14	1.05	1	1	1	1	1
1956	0	59.7	21.6	172	97	75	10.4	276	283	254	166	44	0.7	90.8136	0	0	0	0	1.19	1.16	1.16	0	1	0	1	1
2927	0	59.7	25.7	126	70	56	6.5	125	188	203	91	49	1.2	48.755	1	0	0	0	1.05	1.07	1.05	0	1	0	1	1
3036	0	59.7	22.2	156	87	69	10.9	137	177	125	100	49	0.9	67.9514	0	0	0	0	1.13	1.09	1.09	0	1	1	0	1
3073	1	59.7	28.3	166	100	66	7.9	136	187	206	99	46	1.2	65.7075	1	0	0	0	0.93	0.95	0.93	1	1	1	0	1
3421	0	59.7	27.9	143	78	65	5.7	101	214	92	104	76	0.8	77.8446	0	0	0	0	1.16	1.16	1.16	1	1	1	0	1
4244	0	59.7	24.5	119	76	43	7.1	131	223	124	147	49	1	60.1719	0	0	0	0	1.18	1.17	1.17	0	0	0	0	0
4916	1	59.7	24.8	154	49	105	6.3	136	129	119	82	36	1	81.0943	0	1	0	0	1.14	1.05	1.05	0	0	0	0	0
6798	1	59.7	29	142	83	59	7.5	96	223	240	137	40	1.3	59.91	0	0	0	0	1.18	1.19	1.18	1	1	1	1	1
6825	1	59.7	18.4	129	69	60	6.1	111	141	67	72	54	1.2	65.7075	0	0	0	0	1.09	1.12	1.09	0	0	0	0	0
232	1	59.8	22	124	81	43	5.5	126	105	77	63	32	1.4	54.9808	0	0	1	0	1.17	1.2	1.17	0	0	0	1	1
2623	0	59.8	28.5	185	101	84	7.5	144	184	154	96	59	0.8	77.8181	1	2	0	0	1.03	1.09	1.03	0	1	1	0	1
3405	0	59.8	28.4	169	88	81	7.8	204	178	535	60	41	0.9	67.9283	1	0	0	0	1.17	1.17	1.17	0	1	1	0	1
4397	0	59.8	25.2	123	80	43	11.1	221	182	80	112	52	0.6	108.458	0	0	0	0	1.27	1.18	1.18	0	1	1	0	1
4935	0	59.8	26.9	185	81	104	7.8	122	234	132	160	52	1.1	53.8864	0	1	1	0	1.21	1.06	1.06	0	1	0	0	0
1273	0	59.9	26.2	146	84	62	7.2	142	199	270	110	44	0.8	77.7917	0	0	0	0	1.13	1.13	1.13	0	1	1	1	1
3549	1	59.9	29	122	78	44	6.5	139	186	263	97	43	1.2	65.6629	1	2	0	0	1.23	1.05	1.05	0	1	0	1	1
6715	1	59.9	25	138	74	64	6.5	96	191	77	107	68	1.6	47.113	0	1	0	0	1.1	0.97	0.97	0	1	0	0	0
7856	0	59.9	32.4	147	87	60	9.8	122	306	304	201	62	0.7	90.752	0	0	0	0	1.05	1.22	1.05	0	1	0	0	0
452	0	60	25.9	125	65	60	6.9	89	211	68	122	59	0.6	108.384	0	2	0	0	1.15	1.08	1.08	0	1	0	0	0
3500	1	60	21.4	120	73	47	6.9	78	153	47	85	52	0.9	91.4855	0	0	0	0	1.23	1.18	1.18	0	1	0	1	1
5300	0	60	23.8	132	62	70	9.3	187	192	98	117	64	0.9	67.8823	0	2	0	0	1.19	1.17	1.17	0	0	0	0	0
6019	1	60	26.8	133	89	44	11.5	234	179	89	95	68	0.9	91.4855	1	1	0	0	1.32	1.28	1.28	0	0	1	0	1
1181	1	60.1	23.6	111	66	45	7.3	149	188	146	109	36	0.9	91.4546	0	0	0	0	1.18	1.23	1.18	1	1	1	1	1
2342	0	60.1	22.8	130	79	51	5.8	139	229	151	127	63	0.8	77.7391	0	1	0	0	1.23	1.26	1.23	0	1	0	0	0
4684	1	60.1	21.6	101	69	32	6.4	125	141	135	83	43	1.1	72.5495	0	0	0	0	1.1	1.17	1.1	0	0	0	0	0
4806	0	60.1	32.4	135	84	51	7.6	99	181	122	119	42	1.5	37.6354	1	0	1	0	0.96	0.98	0.96	0	1	1	0	1
204	0	60.2	22.8	136	72	64	8	144	211	192	118	41	1	60.0702	1	2	1	0	1.37	1.15	1.15	0	0	0	0	0
3219	0	60.2	22.5	142	75	67	7.8	221	187	278	96	44	1.7	32.5627	1	1	0	0	1.11	1.05	1.05	0	1	0	1	1
3252	1	60.2	18.6	106	62	44	6.1	124	224	62	102	96	0.7	122.183	0	0	0	0	1.09	1.11	1.09	0	0	0	0	0
3363	0	60.2	28.8	132	73	59	7.6	165	199	133	109	54	0.8	77.7129	0	0	0	0	1.26	1.21	1.21	1	1	0	1	1
3979	1	60.2	27.1	125	77	48	6.6	124	147	96	84	47	1.1	72.525	0	0	0	0	1.23	1.24	1.23	0	0	0	0	0
6213	0	60.2	25.5	132	81	51	6.4	122	198	137	122	52	0.7	90.66	0	0	0	0	1.06	1.1	1.06	0	1	0	0	0
8368	1	60.2	25.8	125	82	43	6.9	144	172	194	101	38	1.2	65.5964	0	0	0	0	1.05	1.01	1.01	0	1	0	0	0
2355	0	60.3	25	127	87	40	7.3	123	174	95	100	43	0.8	77.6867	1	2	0	0	1.09	1.03	1.03	0	0	0	1	1
2956	1	60.3	32.5	148	103	45	5.9	128	191	182	108	44	1.2	65.5743	1	0	0	0	1.21	1.21	1.21	0	1	1	1	1
3870	0	60.3	21.5	127	76	51	9.9	78	174	93	92	56	1.1	53.7954	0	0	0	0	1.16	1.16	1.16	0	1	0	0	0
439	1	60.4	29.7	134	84	50	10.7	233	199	139	121	39	1.1	72.4762	0	0	0	0	1.19	1.19	1.19	0	0	0	0	0
1653	0	60.4	23	118	62	56	8.8	197	175	159	88	53	0.9	67.7908	0	1	0	0	1.16	1.15	1.15	0	1	1	1	1
3037	1	60.4	24.5	129	76	53	9.5	207	164	75	91	50	0.9	91.3622	1	2	0	0	1.21	1.18	1.18	0	0	0	0	0
3322	0	60.4	24.1	140	87	53	6	98	202	70	121	56	0.9	67.7908	0	0	0	0	1.14	1.13	1.13	0	1	0	0	0
7124	1	60.4	28.1	134	80	54	9.4	216	176	237	105	30	1.1	72.4762	1	2	1	0	1.28	1.15	1.15	1	1	1	1	1
3757	0	60.5	28.8	117	69	48	9.6	122	202	272	101	49	0.9	67.768	0	0	1	0	1.16	1.13	1.13	1	0	1	1	1
3944	0	60.5	27	132	72	60	7.9	110	179	195	101	43	0.5	133.539	0	2	0	0	1.2	1.13	1.13	0	0	0	0	0
4386	0	60.5	23.7	120	60	60	6.9	107	194	83	114	56	0.7	90.5685	0	0	0	0	1.23	1.21	1.21	0	0	0	0	0
4598	0	60.5	22.8	133	74	59	6.6	152	201	59	89	95	0.9	67.768	0	0	0	0	1.12	1.13	1.12	0	1	1	0	1
2796	0	60.6	22	104	61	43	8.4	172	239	165	129	70	1.6	34.8755	0	0	0	0	1.1	1.13	1.1	0	1	1	1	1
3297	0	60.6	25.5	138	65	73	10.6	178	188	314	82	41	0.9	67.7453	0	1	0	0	1.09	1.14	1.09	0	1	0	0	0
3892	0	60.6	28.1	128	87	41	8.1	228	202	197	94	66	1.1	53.7412	1	0	0	0	1.06	1.17	1.06	0	1	1	0	1
5338	0	60.6	23	105	63	42	6.6	71	135	88	85	43	0.8	77.6085	0	0	1	0	1.02	1.04	1.02	0	0	0	0	0
3747	1	60.7	26.3	125	77	48	6.4	120	198	129	130	36	0.9	91.2704	0	2	0	0	1.18	1.15	1.15	0	1	0	0	0
4276	0	60.7	30.1	127	79	48	6.5	106	186	105	115	47	0.7	90.5079	0	1	0	0	1.12	1.07	1.07	0	1	0	0	0
5102	1	60.7	23	137	80	57	7	139	172	107	117	31	1	80.8213	0	1	0	0	1.17	1.14	1.14	0	0	0	0	0
1546	0	60.8	23.3	129	71	58	7.1	53	146	145	67	54	0.8	77.5566	0	0	1	0	1.13	1.12	1.12	0	0	0	0	0
1745	0	60.8	22.1	158	87	71	10.1	209	174	76	81	75	0.7	90.4776	1	2	1	0	1.18	1.15	1.15	0	1	1	1	1
2381	1	60.8	25.9	140	81	59	9.4	157	182	188	113	34	1.2	65.4644	0	0	0	0	1.21	1.13	1.13	0	1	0	0	0
2904	1	60.8	34	122	74	48	6.4	152	165	135	77	60	1	80.7943	0	0	0	0	1.37	1.3	1.3	1	1	1	1	1
3978	0	60.8	22.9	132	83	49	6.8	136	182	152	116	42	0.8	77.5566	0	0	0	0	1.16	1.08	1.08	0	1	1	0	1
4279	1	60.8	23.3	146	97	49	7.2	164	178	128	116	41	0.9	91.2399	0	1	0	0	1.19	1.19	1.19	1	0	0	0	1
841	0	60.9	25.6	129	75	54	7.9	160	183	224	96	40	1.2	48.5584	0	0	0	0	1.19	1.21	1.19	0	1	1	0	1
1455	1	60.9	26.8	140	84	56	6.3	139	118	66	52	53	1	80.7673	0	2	0	0	1.26	1.22	1.22	0	0	0	0	0
3229	0	60.9	29.1	120	69	51	10.6	199	217	379	105	50	0.7	90.4475	0	0	0	0	1.02	1.08	1.02	0	1	1	1	1
5820	1	60.9	24.2	118	83	35	6.1	129	151	118	96	40	1.1	72.355	0	0	0	0	1.16	1.09	1.09	0	1	1	1	1
6437	0	60.9	21.9	138	96	42	8.5	184	220	119	144	55	0.8	77.5307	0	0	1	0	1.16	1.15	1.15	1	0	0	0	1
543	0	61	26.8	104	86	18	11.5	204	287	280	151	61	1.3	44.2593	1	0	0	0	1.06	1.14	1.06	1	1	1	1	1
1171	1	61	29	108	61	47	6.5	149	211	161	122	54	1	80.7404	0	0	0	0	1.23	1.15	1.15	0	0	0	0	0
1178	0	61	29.6	125	74	51	8.4	171	199	86	114	61	1	59.9094	1	0	0	0	1.08	1.06	1.06	0	1	0	0	0
1570	1	61	26.6	147	78	69	7.6	133	186	118	105	51	1.2	65.4208	0	1	0	0	1.12	1.1	1.1	1	1	1	1	1
5073	1	61	22.5	110	79	31	6.7	88	173	46	99	62	1.1	72.3309	0	0	0	0	1.24	1.18	1.18	0	1	0	0	0
1398	0	61.1	25.3	154	79	75	6.4	116	166	253	82	50	0.7	90.3873	1	0	0	0	1.19	1.18	1.18	0	1	1	0	1
2691	1	61.1	21.4	166	81	85	10	142	253	230	144	38	2.1	34.2851	1	2	0	1	1.17	1.17	1.17	1	1	1	1	1
3086	0	61.1	33.4	135	75	60	7.8	112	206	78	116	52	0.9	67.6324	1	0	0	0	1.13	1.16	1.13	0	1	0	0	0
195	0	61.2	32.8	124	67	57	9.5	190	198	110	109	63	0.8	77.4534	0	0	0	0	1.09	1.16	1.09	1	1	0	1	1
220	0	61.2	19.4	109	60	49	6.1	154	187	87	96	60	0.7	90.3573	0	0	0	0	1.19	1.25	1.19	0	1	1	0	1
1077	1	61.2	22	134	75	59	7.6	119	160	60	90	55	1.2	65.3773	0	2	0	0	1.17	1.15	1.15	0	1	0	0	0
1555	0	61.2	26.2	160	87	73	7.1	137	139	86	65	57	0.6	107.949	0	0	0	0	1.14	1.09	1.09	0	1	0	1	1
2231	0	61.2	25.6	126	70	56	7.7	169	196	51	105	68	1	59.8696	1	0	0	0	1.05	1.1	1.05	0	1	0	0	0
2386	0	61.2	25.7	104	69	35	6.7	120	138	109	58	67	1	59.8696	0	0	0	0	1.2	1.24	1.2	0	0	0	0	0
2733	1	61.2	24.5	123	82	41	7.9	142	208	182	123	44	0.9	91.1185	0	0	0	0	1.16	1.18	1.16	0	1	0	0	0
3789	0	61.2	22.8	131	75	56	8.2	184	105	132	43	42	0.7	90.3573	0	2	0	0	1.19	1.13	1.13	0	0	0	0	0
4084	1	61.2	22	117	76	41	6.4	109	146	133	81	45	1.1	72.2828	0	0	0	0	1.17	1.24	1.17	0	0	0	0	0
4896	0	61.2	23.6	122	68	54	6.4	159	157	149	94	47	0.9	67.6099	0	0	1	0	1.13	1.08	1.08	0	0	0	0	0
5490	1	61.2	22.6	162	94	68	8.5	122	201	147	132	50	1	80.6868	0	0	0	0	1.2	1.14	1.14	0	1	0	1	1
3319	0	61.3	22.7	133	78	55	6.4	93	184	52	95	76	0.8	77.4277	0	0	0	0	1.35	1.27	1.27	0	1	1	0	1
3997	0	61.3	29.4	165	91	74	7.6	130	186	255	109	43	1.1	53.6161	1	0	0	0	1.22	1.21	1.21	0	1	0	0	0
4189	0	61.3	29.3	172	90	82	7.1	89	172	122	106	47	1	59.8498	0	2	0	0	1.23	1.21	1.21	0	1	1	1	1
4588	1	61.3	22.1	137	78	59	7.3	166	187	66	116	51	0.9	91.0883	0	2	0	0	1	0.98	0.98	0	1	1	1	1
5303	0	61.3	27.5	189	101	88	9.2	124	159	71	93	50	1.1	53.6161	1	0	0	0	1.08	1.14	1.08	1	1	1	1	1
6085	0	61.3	26.1	120	80	40	9	85	206	155	124	60	0.8	77.4277	0	2	0	0	1.14	1.09	1.09	0	0	0	0	0
1321	1	61.4	30.1	152	86	66	6.2	153	157	200	81	44	1.1	72.235	1	0	0	0	1.08	1.13	1.08	0	0	0	0	0
2618	0	61.4	21.3	121	78	43	7.8	152	211	82	95	88	1	59.83	0	1	0	0	1.18	1.15	1.15	0	0	0	0	0
2719	1	61.4	29.4	130	72	58	8.1	134	156	124	84	44	1.1	72.235	0	0	1	0	1.1	1.11	1.1	1	1	1	1	1
3799	1	61.4	26.6	137	86	51	6.7	151	207	91	141	55	1.1	72.235	0	0	0	0	1.14	1.13	1.13	0	1	1	0	1
4536	1	61.4	29.3	129	92	37	5.7	108	166	106	113	36	1.1	72.235	1	0	0	0	1.11	0.93	0.93	0	1	0	0	0
6219	1	61.4	24.7	115	69	46	6.9	126	189	102	119	64	1.1	72.235	0	0	0	0	1.14	1.11	1.11	0	0	0	0	0
7209	0	61.4	24.2	101	70	31	6.5	90	213	115	121	69	0.7	90.2975	0	0	0	0	1.16	1.09	1.09	0	0	0	0	0
207	0	61.5	23.8	153	87	66	5.9	140	302	174	202	43	0.9	67.5428	1	0	0	0	1.2	1.2	1.2	1	1	0	0	1
282	0	61.5	28.2	133	84	49	13.1	179	184	106	106	41	0.9	67.5428	0	0	1	0	1.21	1.24	1.21	0	0	0	0	0
1009	0	61.5	27.2	107	61	46	9.1	138	126	171	62	29	0.8	77.3765	0	2	1	0	1.1	1.09	1.09	0	1	1	1	1
1051	1	61.5	22.6	110	87	23	6.4	119	163	140	92	38	1	80.6067	0	0	0	0	1.2	1.16	1.16	0	1	1	0	1
1133	0	61.5	29.3	142	78	64	7.7	156	207	112	113	60	0.8	77.3765	0	0	0	0	1.13	1.18	1.13	0	1	0	0	0
1372	1	61.5	27.7	154	89	65	7.7	112	184	127	115	41	1.3	59.5498	0	0	0	0	1.12	1.09	1.09	0	1	0	1	1
4148	1	61.5	26.7	154	85	69	8.2	168	208	145	131	46	1	80.6067	0	0	0	0	1.14	1.19	1.14	0	1	0	0	0
4339	1	61.5	22.3	117	72	45	6.6	104	204	86	130	52	1.2	65.3125	0	0	0	0	1.19	1.13	1.13	0	1	0	0	0
6772	1	61.5	23.5	137	80	57	9.3	178	243	116	172	56	0.9	91.0281	1	0	1	0	1.11	1.02	1.02	0	0	0	0	0
3253	1	61.6	20.9	145	72	73	7.3	143	213	413	103	37	1.2	65.2909	0	0	0	0	1.25	1.24	1.24	0	0	0	0	0
3482	1	61.6	26.2	136	79	57	7.2	152	223	94	135	49	1.1	72.1873	0	0	0	0	1.01	1.03	1.01	0	1	1	0	1
3858	0	61.6	30.2	185	97	88	9.3	239	184	103	114	36	0.7	90.2379	1	0	1	1	1.02	0.92	0.92	0	1	1	1	1
3996	1	61.6	28.3	137	94	43	7.6	153	211	338	113	41	1.2	65.2909	1	0	0	0	1.15	1.08	1.08	0	1	0	0	0
4154	1	61.6	26.9	139	80	59	6.7	136	200	195	126	46	1.2	65.2909	0	0	0	0	1.18	1.25	1.18	0	1	0	0	0
4785	1	61.6	28.1	119	67	52	6.4	119	176	149	117	36	1.4	54.6508	0	0	0	0	0.95	0.95	0.95	0	0	1	0	1
6870	0	61.6	29.2	128	83	45	6.8	119	202	106	118	61	0.6	107.807	0	0	0	0	1.24	1.16	1.16	0	1	0	0	0
6555	1	61.7	25.8	139	81	58	7.2	173	158	78	70	73	1.3	59.5106	0	0	0	0	1.2	1.06	1.06	0	1	0	0	0
7051	0	61.7	21.2	121	63	58	7.2	152	182	62	107	63	0.8	77.3256	0	0	1	0	1.21	1.16	1.16	0	1	1	0	1
1367	1	61.8	28.7	145	83	62	9	195	195	114	116	50	1.1	72.1398	0	0	0	0	1.21	1.24	1.21	0	1	0	0	0
6740	1	61.8	26.4	146	80	66	6.6	148	207	87	109	87	0.9	90.9382	0	0	0	0	1.11	1.1	1.1	0	1	0	0	0
7402	1	61.8	20.8	144	72	72	7.7	81	122	112	64	32	1	80.5271	0	0	0	0	0.95	1.09	0.95	0	1	0	0	0
1182	0	61.9	25.5	126	72	54	7.5	164	216	142	130	45	0.9	67.454	0	0	0	0	1.05	1	1	0	0	0	0	0
1561	0	61.9	23.8	155	76	79	6.3	90	190	91	94	66	1	59.7315	1	1	0	0	1.29	1.24	1.24	0	1	1	1	1
3440	0	61.9	19.8	148	72	76	8.5	161	145	76	66	60	0.7	90.1489	1	0	0	0	1.25	1.27	1.25	0	0	0	0	0
3568	1	61.9	28	122	72	50	7.4	141	176	135	103	39	1	80.5007	0	0	0	0	1.06	0.97	0.97	1	0	0	0	1
4412	0	61.9	19.8	180	93	87	5.6	102	188	371	100	31	0.9	67.454	0	2	0	0	1.24	1.18	1.18	0	0	0	0	0
4570	1	61.9	26.4	130	73	57	6.3	90	210	214	129	44	2	36.1752	1	2	0	0	1.24	1.17	1.17	1	1	1	1	1
5874	0	61.9	23.6	129	88	41	11.2	188	169	85	100	54	0.8	77.2748	0	0	0	0	1.03	0.98	0.98	0	0	0	0	0
2195	0	62	26.8	129	79	50	6.6	166	274	268	161	43	0.8	77.2495	0	0	0	0	1.15	1.16	1.15	0	1	0	0	0
2203	0	62	22.6	105	54	51	5.9	142	207	57	116	63	0.9	67.4319	1	0	0	0	1.25	1.25	1.25	0	1	0	0	0
2515	0	62	25.9	176	92	84	6.9	115	194	59	104	64	0.6	107.665	0	0	0	0	1.15	1.17	1.15	0	1	1	1	1
2914	0	62	22.3	144	92	52	7.9	145	183	82	89	69	0.8	77.2495	0	0	0	0	1.08	1.06	1.06	0	1	1	0	1
3733	1	62	29.3	107	72	35	5.9	122	165	217	103	32	0.9	90.8786	0	0	0	0	1.31	1.3	1.3	0	0	0	0	0
1335	0	62.1	24	129	76	53	7.6	146	191	141	113	47	0.7	90.0899	1	0	0	0	1.21	1.16	1.16	0	0	0	0	0
1849	1	62.1	22.8	114	68	46	6.3	105	215	91	112	69	1.3	59.4326	0	0	0	0	1.17	1.17	1.17	0	0	0	0	0
2840	0	62.1	20.7	119	62	57	11.9	230	142	60	83	39	0.6	107.63	1	0	0	0	1.18	1.12	1.12	0	1	1	1	1
4175	0	62.1	22.2	139	89	50	7.5	138	193	161	111	61	0.9	67.4099	0	0	0	0	1.13	1.21	1.13	0	0	0	0	0
7246	1	62.1	24.5	149	86	63	6.4	152	187	82	120	44	1.1	72.0689	1	0	0	0	1.1	1.16	1.1	0	1	0	0	0
1553	0	62.2	25.5	181	94	87	9.7	88	201	63	109	67	0.8	77.199	1	2	0	0	1.15	1.16	1.15	0	1	0	0	0
2338	1	62.2	22.7	133	72	61	6.3	128	176	66	95	61	1.1	72.0454	0	0	0	0	1.22	1.18	1.18	0	0	0	0	0
2429	0	62.2	31.2	141	122	19	6.9	126	152	69	72	57	0.9	67.3878	1	2	0	0	1.13	1.14	1.13	0	1	1	0	1
3330	0	62.2	28.4	112	70	42	7.8	77	151	104	62	64	0.8	77.199	0	1	0	0	1.13	1.17	1.13	0	0	1	0	1
5229	0	62.2	21.8	127	76	51	6.5	97	168	76	110	45	0.9	67.3878	0	1	0	0	1.08	0.98	0.98	0	1	1	1	1
5520	1	62.2	32.2	154	85	69	10.9	131	175	71	119	42	1.2	65.1626	1	0	0	0	1.07	1.07	1.07	0	1	0	0	0
6276	1	62.2	20.6	121	70	51	6.7	119	220	112	119	64	1	80.4217	0	0	0	0	1.19	1.19	1.19	0	1	1	1	1
315	0	62.3	22.6	137	71	66	7.3	190	212	74	111	67	0.6	107.56	0	0	0	0	1.2	1.12	1.12	1	0	0	0	1
1276	0	62.3	25.2	139	78	61	8.6	76	175	174	95	46	1.1	53.4403	0	0	0	0	1.16	1.09	1.09	0	1	0	1	1
3041	1	62.3	22	147	86	61	7.2	148	175	116	105	41	1	80.3955	0	0	0	0	1.07	1.06	1.06	0	1	0	0	0
3203	0	62.3	29.2	152	89	63	7.2	116	198	120	108	63	1	59.6535	0	0	0	0	1.25	1.25	1.25	1	1	1	1	1
3971	1	62.3	18.9	180	89	91	6.1	133	164	73	90	41	1.1	72.0219	0	0	0	0	1.15	1.19	1.15	0	1	0	1	1
4774	0	62.3	25.9	209	103	106	10	177	211	119	144	41	1	59.6535	1	1	0	0	1.01	1.08	1.01	0	1	1	1	1
5418	0	62.3	29.7	120	80	40	6.9	149	177	529	58	28	1	59.6535	1	0	0	0	1.1	1.09	1.09	1	1	1	1	1
5830	1	62.3	25.8	145	85	60	6.8	137	139	78	89	41	1	80.3955	0	1	1	0	1.15	1.2	1.15	1	1	1	1	1
229	0	62.4	21.8	117	70	47	7.6	154	252	90	141	76	0.8	77.1487	0	1	0	0	1.17	1.17	1.17	0	0	0	0	0
897	1	62.4	25.4	106	55	51	5.7	102	147	105	79	41	0.8	103.974	0	0	0	1	1.11	1.09	1.09	0	1	1	0	1
1003	1	62.4	25.2	130	90	40	6.2	122	171	64	94	56	1.3	59.3745	0	0	0	0	1.18	1.31	1.18	0	1	1	0	1
1349	0	62.4	28.1	137	85	52	6.6	159	179	96	107	48	1	59.6341	0	2	1	0	1.19	1.2	1.19	1	1	1	1	1
2262	0	62.4	19.8	141	80	61	6.1	109	176	54	86	73	0.7	90.0018	0	0	0	0	1.24	1.19	1.19	0	1	0	0	0
2892	1	62.4	27.2	134	89	45	6.3	146	165	135	86	49	1.1	71.9985	0	0	1	0	1.14	1.14	1.14	0	0	0	0	0
3586	0	62.4	26.6	139	73	66	7.8	135	183	66	93	63	0.8	77.1487	0	2	0	0	1.29	1.24	1.24	0	1	0	0	0
6917	0	62.4	22.7	113	72	41	6.8	124	177	150	115	40	0.7	90.0018	0	0	0	0	1.06	1.07	1.06	0	0	0	0	0
868	0	62.5	21.8	131	80	51	7.1	121	193	63	94	82	0.7	89.9726	0	0	1	0	1.22	1.22	1.22	0	1	0	0	0
1296	0	62.5	30.4	133	75	58	8.3	155	167	307	85	38	0.8	77.1236	0	0	0	0	1.11	1.18	1.11	0	0	0	0	0
2213	0	62.5	32.4	123	81	42	7.4	152	189	211	99	45	0.7	89.9726	0	1	0	0	1.05	1.02	1.02	0	1	1	1	1
2393	0	62.5	26.1	186	94	92	6.9	145	223	127	135	56	2.3	22.7992	1	2	0	0	1.14	1.32	1.14	0	1	1	1	1
2771	0	62.5	25.3	130	90	40	5.9	95	189	94	113	40	0.6	107.49	0	2	0	0	1.07	1.06	1.06	0	1	0	1	1
5551	1	62.5	26.1	132	91	41	9.7	140	127	53	79	45	1.2	65.099	0	2	0	0	1.11	1.1	1.1	0	1	1	0	1
5609	0	62.5	32.9	134	78	56	6	142	135	126	81	38	0.8	77.1236	1	0	1	1	1.14	1.08	1.08	1	1	1	1	1
6353	1	62.5	22	111	69	42	7.4	177	154	73	101	46	1.3	59.3552	0	0	0	0	1.17	1.12	1.12	1	0	0	0	1
246	1	62.6	29.7	165	85	80	7.2	176	184	62	100	52	1	80.3172	1	0	0	0	1.26	1.26	1.26	0	1	0	0	0
857	1	62.6	22.3	140	83	57	7.7	169	211	223	108	62	1.4	54.4724	1	2	1	0	1.25	1.26	1.25	0	1	1	1	1
2035	0	62.6	22.3	139	87	52	8.3	139	155	212	73	54	0.7	89.9434	1	0	0	0	1.13	1.15	1.13	0	1	1	1	1
2200	0	62.6	28	144	74	70	9.7	134	171	103	89	55	0.8	77.0986	0	2	0	0	0.98	1.02	0.98	0	1	1	1	1
2233	0	62.6	25.6	110	66	44	5	91	236	179	140	53	0.7	89.9434	0	0	0	0	1.16	1.14	1.14	0	1	0	0	0
2642	0	62.6	26.4	141	72	69	8.2	175	164	106	91	46	0.7	89.9434	1	0	0	0	1.16	1.13	1.13	0	1	0	0	0
4143	0	62.6	31.2	114	68	46	6.9	150	202	300	113	39	0.7	89.9434	1	0	0	0	1.11	1.05	1.05	0	0	1	0	1
4525	1	62.6	26.2	154	87	67	7.3	110	195	235	125	35	1.6	46.6932	0	2	0	0	1.15	1.13	1.13	1	1	1	1	1
6875	1	62.6	30.9	136	88	48	6.6	135	151	192	85	37	1.2	65.0779	0	0	0	0	1.19	1.2	1.19	0	0	0	0	0
1084	0	62.7	25.8	194	92	102	6.6	104	228	77	123	74	0.8	77.0736	0	0	0	0	1.19	1.16	1.16	0	1	0	0	0
2326	0	62.7	24.9	130	82	48	5.7	107	216	75	126	60	1.1	53.3709	0	0	0	0	1.14	1.15	1.14	0	1	1	0	1
2855	0	62.7	32.2	160	88	72	7.4	186	137	190	57	50	0.9	67.2784	0	1	0	0	1.08	1.03	1.03	1	1	1	1	1
3414	0	62.7	22	163	95	68	7.6	171	217	83	136	44	0.9	67.2784	0	2	0	0	1.13	1.15	1.13	1	1	1	0	1
3428	0	62.7	21.9	131	83	48	8.9	199	214	158	128	32	0.7	89.9142	1	1	0	1	0.91	1.15	0.91	1	1	0	0	1
4360	0	62.7	27.2	120	74	46	9.4	134	156	147	83	50	0.9	67.2784	0	1	0	0	1.13	1.13	1.13	0	0	0	0	0
4632	0	62.7	25.3	141	81	60	10.2	242	296	245	186	55	0.8	77.0736	1	0	0	0	1.09	1.16	1.09	1	1	1	1	1
231	0	62.8	24.8	152	84	68	7.1	148	182	116	118	38	1	59.5568	0	0	0	0	1.18	1.12	1.12	0	1	0	1	1
2400	1	62.8	28.9	150	90	60	9.8	210	309	1563	51	36	1.2	65.0357	1	0	0	0	1.06	1.12	1.06	0	0	0	0	0
2554	0	62.8	27.5	121	84	37	8.8	154	175	93	96	59	0.6	107.385	0	0	0	0	1.16	1.17	1.16	0	1	0	0	0
3475	0	62.8	26.1	111	67	44	7.4	122	254	279	149	42	1.4	40.3924	1	2	0	0	1.06	1	1	0	0	1	1	1
3480	1	62.8	30.6	119	68	51	6.8	103	147	98	87	37	1.7	43.51	1	2	0	0	1.29	1.43	1.29	0	1	0	0	0
3491	0	62.8	29.9	102	63	39	8.7	177	177	348	80	39	0.8	77.0487	0	2	1	0	1.07	1.05	1.05	1	0	1	1	1
1694	0	62.9	23.8	142	79	63	10.6	239	198	263	91	61	0.6	107.351	0	1	1	0	1.03	1.03	1.03	1	1	1	1	1
2562	0	62.9	25.2	124	68	56	8.7	171	202	121	120	39	1	59.5375	1	1	1	1	1.15	0.99	0.99	1	1	0	1	1
4537	1	62.9	20.9	137	80	57	11.5	310	244	97	147	73	1	80.2393	0	0	1	0	1.21	1.2	1.2	1	1	1	1	1
7815	0	62.9	25.5	143	82	61	5.6	108	228	138	144	58	1.1	53.3364	0	0	0	0	1.19	1.23	1.19	1	0	0	1	1
271	0	63	22.2	127	91	36	7.4	140	182	102	87	61	0.7	89.8271	0	2	0	0	1.16	1.19	1.16	0	1	1	0	1
428	0	63	24.1	120	70	50	6.8	226	240	164	140	56	0.8	76.999	0	2	0	0	1.16	1.17	1.16	0	1	0	1	1
3321	1	63	25.9	127	81	46	6	123	157	98	65	35	1.5	50.2386	0	0	0	0	1.23	1.2	1.2	0	1	1	1	1
5048	1	63	20.1	117	67	50	13.2	224	202	65	112	77	1.1	71.8587	1	2	0	0	1.12	1.09	1.09	0	1	0	1	1
5402	1	63	23.3	165	102	63	6.4	130	181	87	120	45	1.4	54.402	0	2	0	0	1.23	1.19	1.19	1	1	1	1	1
6735	0	63	23.6	137	65	72	6.9	145	169	96	96	50	0.8	76.999	0	0	0	0	1.25	1.23	1.23	0	0	0	0	0
228	1	63.1	24.3	113	68	45	7.3	133	133	139	74	41	0.9	90.5547	0	0	0	0	1.22	1.2	1.2	0	1	0	0	0
1664	1	63.1	22.4	119	76	43	6.6	190	144	73	64	60	1.1	71.8356	0	1	0	1	1.1	1.09	1.09	0	1	0	0	0
4131	0	63.1	24.8	148	77	71	7.7	155	176	75	101	60	0.8	76.9742	0	0	0	0	1.19	1.19	1.19	0	1	1	1	1
4890	1	63.1	31.1	108	63	45	6	211	150	406	63	30	1	80.1876	1	0	0	0	1.22	1.29	1.22	0	1	0	0	0
6405	1	63.1	23	157	78	79	8	84	204	131	141	40	1.3	59.2402	1	1	0	0	1.18	1.16	1.16	0	1	0	0	0
6988	0	63.1	27.4	110	76	34	6.7	111	151	106	63	67	0.8	76.9742	0	0	0	0	1.11	1.06	1.06	0	1	0	0	0
850	0	63.2	25.6	115	65	50	8	161	192	245	105	39	0.9	67.17	1	0	0	0	1.25	1.27	1.25	0	1	0	0	0
1222	1	63.2	23.5	126	84	42	7.2	153	186	89	105	61	1	80.1618	0	0	0	0	1.13	1.07	1.07	1	1	1	0	1
1430	0	63.2	24.9	158	73	85	7.9	163	219	145	109	80	0.7	89.7694	0	2	0	0	1.01	1.07	1.01	0	1	0	0	0
3924	0	63.2	30	130	69	61	6.7	54	155	142	88	42	2.3	22.7477	0	2	0	0	1.16	1.14	1.14	1	1	1	1	1
5505	0	63.2	29.2	130	78	52	6.7	97	205	194	114	51	1	59.48	0	0	0	0	1.17	1.12	1.12	0	1	1	1	1
5802	0	63.2	32.3	182	98	84	6.6	111	240	127	155	63	1.5	37.2531	1	0	1	0	1.28	1.21	1.21	1	1	1	0	1
196	0	63.3	24.9	117	68	49	8.6	138	218	90	105	77	0.6	107.212	0	1	0	0	1.22	1.15	1.15	0	0	0	0	0
226	1	63.3	23.4	121	81	40	8	101	201	201	106	59	1.6	46.5879	1	1	0	0	1.08	1.1	1.08	0	1	0	1	1
1052	1	63.3	27.7	141	89	52	8.4	153	167	163	92	47	0.9	90.4966	1	0	0	0	1.22	1.27	1.22	0	1	1	1	1
1319	1	63.3	24.8	115	60	55	5.9	119	214	92	126	52	0.9	90.4966	0	0	0	0	1.12	1.09	1.09	0	1	1	0	1
2189	1	63.3	27.6	140	80	60	7.7	374	187	171	111	35	0.9	90.4966	1	2	1	0	1.27	1.23	1.23	1	1	0	1	1
2348	0	63.3	23.9	156	94	62	11.1	210	191	146	100	63	0.8	76.9247	0	0	0	0	1.11	1.2	1.11	0	1	0	0	0
834	0	63.4	26.1	145	86	59	5.9	108	169	139	99	43	0.8	76.9001	1	0	0	0	1.13	1.15	1.13	1	1	1	0	1
3093	0	63.4	30.9	119	82	37	7.9	160	187	157	112	39	0.8	76.9001	0	0	0	0	1.13	1.2	1.13	0	1	1	0	1
3532	1	63.4	23.7	136	86	50	7.1	108	147	143	75	38	1.2	64.9103	0	0	0	0	1.06	1	1	0	1	0	1	1
3720	0	63.4	22.2	156	82	74	6.4	185	202	62	111	67	0.9	67.1269	0	0	0	0	1.13	1.07	1.07	1	1	0	0	1
4895	1	63.4	24.6	139	85	54	7.6	133	144	116	85	46	1.1	71.7665	0	0	0	0	1.1	1.13	1.1	1	1	0	1	1
7253	1	63.4	29.6	145	86	59	6.2	129	203	106	126	59	1.3	59.1832	0	2	0	0	1.2	1.25	1.2	1	0	1	1	1
1127	1	63.5	23	145	83	62	4.5	79	256	115	140	82	0.9	90.4386	0	0	0	0	1.14	1.19	1.14	0	1	0	1	1
3021	1	63.5	26.8	158	76	82	9.7	289	123	143	67	32	1.2	64.8895	0	2	0	0	1.24	1.16	1.16	0	1	1	0	1
3928	1	63.5	27.3	130	88	42	8.3	162	211	227	117	46	0.9	90.4386	0	0	0	0	1.18	1.26	1.18	0	0	0	0	0
7089	1	63.5	30.4	122	85	37	6.5	105	179	99	111	45	1	80.0848	0	1	0	0	1.12	1.06	1.06	0	1	0	0	0
1977	0	63.6	23.9	139	77	62	7.3	152	183	129	92	61	0.9	67.084	0	0	0	0	1.09	1.09	1.09	0	1	0	0	0
6787	1	63.6	25.9	110	80	30	6.6	121	125	112	67	42	1.2	64.8688	1	0	1	0	1.11	1.17	1.11	0	1	0	0	0
2037	0	63.7	24.2	130	80	50	7.4	148	135	181	76	30	0.8	76.8264	0	0	0	0	1.14	1.16	1.14	1	1	1	1	1
2171	1	63.7	24.5	162	89	73	9.4	176	250	178	158	43	1.1	71.6977	0	1	0	0	1.22	1.27	1.22	0	1	1	0	1
4366	0	63.7	23.3	125	75	50	6.5	142	184	264	95	47	2.8	18.0991	0	2	0	0	1.11	1.07	1.07	0	1	1	1	1
4491	0	63.7	24.5	101	66	35	10.1	325	177	145	110	42	0.8	76.8264	1	0	0	0	1.27	1.19	1.19	0	1	0	0	0
4689	0	63.7	16	129	78	51	5.9	163	241	65	122	89	1.2	48.1173	0	2	0	0	1.06	1.08	1.06	0	0	0	0	0
5295	0	63.7	27.9	117	69	48	7.5	120	159	83	98	51	0.7	89.6259	0	0	1	0	1.28	1.24	1.24	0	1	1	1	1
5371	0	63.7	30.7	148	81	67	11.6	160	189	148	120	45	0.8	76.8264	0	0	0	0	1.15	1.14	1.14	0	1	1	0	1
6350	1	63.7	25.7	141	91	50	6.4	121	169	40	88	73	1.2	64.8481	0	0	0	0	1.13	1.09	1.09	0	1	1	0	1
7412	1	63.7	23.8	127	79	48	7.2	134	158	88	108	36	1	80.0337	0	0	1	0	1.18	1.17	1.17	0	1	1	0	1
2504	1	63.8	25.3	150	82	68	8	156	175	227	94	37	1.4	54.2628	1	1	0	0	1.33	1.28	1.28	0	1	1	1	1
3929	0	63.8	22.8	109	62	47	5.8	112	191	89	86	74	0.7	89.5973	0	0	0	0	1.21	1.17	1.17	0	0	0	0	0
4053	0	63.8	24.5	117	78	39	14.2	313	239	312	134	45	0.8	76.802	1	1	1	0	1.2	1.15	1.15	1	0	0	1	1
4390	1	63.8	26.8	110	75	35	12.7	359	179	196	116	37	0.9	90.3521	0	0	0	0	1.09	1.26	1.09	0	0	0	0	0
2111	0	63.9	25.8	163	93	70	7.6	134	202	46	72	93	0.9	67.02	0	0	0	0	1.09	1.01	1.01	0	1	0	1	1
3083	1	63.9	23.7	118	83	35	6.9	119	162	128	97	36	1.1	71.6521	0	0	0	0	1.21	1.13	1.13	0	1	0	0	0
4085	0	63.9	29.4	145	79	66	9.3	280	152	209	94	34	2.1	25.2092	1	2	0	0	1.17	1.18	1.17	0	1	1	1	1
7210	0	63.9	27.4	109	58	51	6.9	116	166	93	84	64	0.8	76.7776	0	0	0	0	1.06	0.99	0.99	0	1	1	0	1
2931	1	64	26.1	127	85	42	8.2	164	194	144	119	40	1.2	64.7863	1	2	1	0	1.08	1.06	1.06	0	1	0	1	1
7062	1	64	28.1	120	84	36	5.6	121	207	115	136	52	0.9	90.2948	0	0	0	0	1.17	1.13	1.13	0	1	0	0	0
2476	0	64.1	29	130	76	54	6	96	141	103	71	51	1	59.3096	0	0	0	0	1.29	1.23	1.23	0	1	0	1	1
2648	1	64.1	21.8	130	76	54	5.8	91	101	71	47	43	2.4	29.1043	0	0	0	0	1.17	1.12	1.12	0	1	0	0	0
3231	0	64.1	28.2	125	75	50	7.6	131	201	103	96	78	0.8	76.7289	0	0	0	0	1.13	1.17	1.13	0	1	0	0	0
4183	1	64.1	26.3	119	70	49	9.8	427	219	233	116	60	1.2	64.7658	0	0	0	0	1.02	1.05	1.02	0	1	0	1	1
5613	0	64.1	20.1	132	78	54	7.9	161	159	148	92	49	1.1	53.1322	1	1	0	0	1.13	1.12	1.12	0	1	1	0	1
225	1	64.2	24.6	140	86	54	8.3	163	162	67	78	61	1	79.9067	0	0	0	0	1.16	1.17	1.16	1	1	0	0	1
2993	0	64.2	21.8	125	71	54	8.4	121	179	220	103	36	1	59.2908	1	0	0	0	1.21	1.16	1.16	0	1	0	0	0
3309	0	64.2	24.2	170	93	77	10.6	216	235	200	141	49	0.8	76.7046	0	2	0	1	1.14	1.12	1.12	0	1	1	1	1
3433	0	64.2	27.1	156	94	62	6.3	108	159	91	95	43	1.2	48.041	0	1	0	0	1.03	1.08	1.03	1	1	1	1	1
6485	1	64.2	24.5	172	92	80	10.6	194	212	195	134	42	1.3	59.0327	1	0	0	0	1.14	1.08	1.08	0	1	1	1	1
881	0	64.3	24.2	116	65	51	7.4	172	223	143	116	55	0.6	106.872	0	1	0	0	1.03	0.93	0.93	1	0	0	0	1
1004	1	64.3	26.3	155	96	59	5.4	127	184	216	99	37	1.4	54.1769	0	2	0	0	1	0.84	0.84	1	1	1	1	1
1347	0	64.3	27.3	140	66	74	7.4	82	183	158	107	41	1	59.2721	0	2	0	0	1.08	1.06	1.06	1	1	1	1	1
1737	1	64.3	24.5	185	86	99	6.6	105	122	58	64	46	1.2	64.7248	1	0	0	0	1.16	1.19	1.16	0	1	1	1	1
1776	0	64.3	23.9	141	87	54	6.5	136	179	74	81	79	0.9	66.9351	1	0	0	0	1.23	1.18	1.18	1	1	1	1	1
2032	0	64.3	25.6	137	69	68	5.5	95	171	46	87	68	0.8	76.6804	0	0	0	0	1.23	1.23	1.23	0	1	0	0	0
3015	1	64.3	23.1	135	90	45	6.4	147	170	86	105	38	1	79.8815	0	0	0	0	1.16	1.16	1.16	1	1	1	0	1
4151	1	64.3	26.3	155	95	60	6.5	98	225	213	135	36	1.8	40.5379	1	0	0	0	1.1	1.12	1.1	1	1	1	1	1
1231	0	64.4	28.2	138	71	67	7.6	197	186	97	109	49	0.8	76.6562	1	1	1	0	1.23	1.22	1.22	0	1	0	0	0
1637	1	64.4	24.2	123	70	53	7	119	155	92	85	43	0.9	90.1806	0	0	1	0	1.08	1.13	1.08	0	1	0	0	0
2656	0	64.4	22.5	135	76	59	7.8	135	231	1794	33	27	0.9	66.914	0	2	0	0	1.14	1.16	1.14	0	0	0	0	0
2882	0	64.4	27.8	149	86	63	5.6	102	225	322	120	47	0.8	76.6562	0	0	0	0	1.14	1.18	1.14	1	0	0	1	1
3170	0	64.4	23.4	127	77	50	7.2	204	186	50	83	87	0.8	76.6562	0	0	0	0	1.15	1.05	1.05	0	0	0	0	0
3538	0	64.4	21.7	105	66	39	17.6	373	324	157	201	70	0.7	89.4273	0	1	0	0	1.15	1.02	1.02	0	0	1	1	1
3956	0	64.4	22.6	144	77	67	8.2	165	163	178	91	37	0.7	89.4273	1	0	1	0	1.18	1.16	1.16	1	1	1	0	1
6012	0	64.4	27.4	120	80	40	5.4	72	204	145	128	51	2.6	19.6713	1	0	0	1	1.18	1.06	1.06	0	1	1	1	1
245	1	64.5	20.9	128	82	46	6.8	151	151	113	83	43	1.1	71.5163	0	0	0	0	1.13	1.15	1.13	0	1	0	1	1
2151	0	64.5	22.8	104	62	42	12.6	286	230	99	143	49	0.7	89.3991	0	0	0	0	1.11	1.13	1.11	0	0	0	0	0
2616	1	64.5	26.8	162	91	71	6.8	84	167	95	95	36	1.9	38.0619	0	1	0	0	1.1	1.13	1.1	0	1	0	0	0
3911	0	64.5	29	139	83	56	7.4	137	158	179	86	41	1	59.2347	0	2	1	0	1.03	1.03	1.03	0	1	0	0	0
433	1	64.6	24.1	101	72	29	7.5	141	168	126	97	35	1.2	64.6637	1	1	0	0	1.17	1.06	1.06	1	1	0	0	1
1748	0	64.6	26.4	130	69	61	7.7	167	174	127	98	49	0.9	66.8719	0	1	0	0	1.25	1.25	1.25	0	0	0	0	0
1811	0	64.6	23.8	128	70	58	6.6	160	207	112	122	65	0.7	89.371	0	0	0	1	1.14	1.18	1.14	0	1	1	0	1
2761	0	64.6	31.2	122	68	54	7.7	159	203	141	105	52	1.1	53.0484	0	2	0	0	1.11	1.11	1.11	0	1	1	1	1
2849	1	64.6	25.6	127	83	44	9.8	278	259	172	139	57	1.1	71.4938	0	0	0	0	1.16	1.11	1.11	0	1	0	1	1
4070	1	64.6	27.5	115	74	41	8.5	130	142	94	87	41	1.1	71.4938	0	0	1	1	1.17	1.12	1.12	0	1	0	1	1
4563	1	64.6	27.4	122	68	54	8	130	153	151	96	33	1.6	46.3961	0	0	0	0	1.1	1.03	1.03	0	1	0	0	0
5146	0	64.6	28.9	109	55	54	7.4	183	140	159	82	40	0.8	76.6079	0	2	1	1	1.1	1.14	1.1	0	1	1	0	1
6140	0	64.6	21.8	140	63	77	6.9	82	139	63	80	52	0.9	66.8719	0	0	1	0	1.16	1.16	1.16	0	1	1	0	1
7018	1	64.6	27.2	132	80	52	7.1	115	154	36	83	60	1	79.806	0	0	0	0	1.19	1.18	1.18	0	0	0	0	0
7476	0	64.6	22.2	135	72	63	6.8	112	194	229	109	51	1	59.2161	0	2	0	0	1.04	1.06	1.04	1	1	1	0	1
1690	1	64.7	27.8	136	88	48	6.6	110	224	137	126	53	1.2	64.6434	0	0	0	0	1.19	1.14	1.14	0	1	0	0	0
5377	0	64.7	26.8	127	85	42	7.6	134	137	76	86	38	0.9	66.8509	0	0	0	0	1.22	1.22	1.22	0	1	0	0	0
5419	1	64.7	26.9	134	82	52	8.7	170	156	105	96	48	1.1	71.4714	0	0	0	0	1.14	1.19	1.14	0	1	0	0	0
5897	1	64.7	22.4	146	76	70	6.6	111	185	92	103	61	1.1	71.4714	0	2	0	0	1.16	1.15	1.15	0	0	0	1	1
2649	1	64.8	27.3	129	76	53	7.3	143	187	142	104	44	1.1	71.449	0	0	0	0	1.09	1.06	1.06	0	1	1	0	1
3208	0	64.8	37.5	118	52	66	9.4	146	223	173	136	50	0.7	89.3149	1	2	0	0	1.06	0.93	0.93	1	1	0	0	1
3220	0	64.8	23.4	152	91	61	8.2	146	240	273	131	46	0.8	76.5599	0	0	0	0	1.14	1.09	1.09	0	1	1	0	1
3680	1	64.8	25.7	102	55	47	6.3	78	138	106	90	32	2.9	23.343	0	1	1	0	1.01	0.9	0.9	0	1	1	0	1
4767	1	64.8	21.9	140	75	65	7.3	142	168	57	87	65	1	79.756	0	0	0	0	1.21	1.22	1.21	0	1	1	0	1
4922	0	64.8	24	165	95	70	6.8	126	193	195	119	44	1.2	47.9504	1	0	0	0	1.2	1.15	1.15	0	1	1	0	1
6531	0	64.8	23.3	147	75	72	6.7	137	173	214	101	40	1.1	53.0151	0	0	0	0	1.16	1.2	1.16	0	1	1	0	1
7090	1	64.8	21.7	102	64	38	6.5	104	178	71	123	40	1.3	58.9213	0	1	0	0	1.04	1.09	1.04	0	0	0	0	0
3087	1	64.9	29.5	125	79	46	5.7	83	168	164	91	39	1	79.731	0	1	0	0	1.24	1.15	1.15	1	0	0	0	1
3426	1	64.9	20.9	131	77	54	8.1	168	182	98	109	47	0.9	90.0392	0	1	0	0	1.27	1.18	1.18	0	1	1	0	1
3512	1	64.9	22.3	122	73	49	4.9	108	153	58	75	59	0.8	103.148	0	0	0	0	1.18	1.18	1.18	0	0	0	1	1
3722	0	64.9	20.5	109	56	53	8	153	247	62	125	84	0.7	89.287	0	0	0	0	1.09	1.09	1.09	0	0	0	0	0
3722	0	64.9	18.6	106	65	41	8.2	129	242	50	127	97	0.8	76.5359	0	0	0	0	1.09	1.09	1.09					0
5610	1	64.9	27.4	140	92	48	11.6	248	186	150	123	38	1.5	49.9365	0	0	0	0	1.13	1.15	1.13	0	1	1	1	1
5944	1	64.9	22.4	137	91	46	11.5	274	209	120	149	44	1.1	71.4266	1	0	0	0	1.2	1.14	1.14	0	1	1	0	1
556	1	65	23.7	150	85	65	7.6	234	145	104	96	37	1.1	71.4043	1	2	0	1	0.95	1.02	0.95	1	1	0	1	1
2512	0	65	29.1	140	88	52	7.9	150	126	137	73	34	0.9	66.7882	0	0	0	0	1.07	1.08	1.07	0	1	1	0	1
4861	0	65	25.2	150	81	69	7.9	90	185	115	122	44	2.1	25.122	1	1	0	0		0.71	0.71	0	1	1	0	1
1030	0	65.1	21.9	120	66	54	9.4	183	213	287	117	37	1	59.1235	1	0	0	0	1.4	1.34	1.34	0	1	0	1	1
2176	0	65.1	25.3	144	76	68	6.5	140	126	42	52	65	0.8	76.4881	0	0	0	0	1.22	1.23	1.22	0	0	0	0	0
3022	1	65.1	23.6	123	58	65	6.7	113	143	67	91	37	1.4	54.0411	0	0	0	0	1.25	1.19	1.19	0	1	0	0	0
4707	1	65.1	27.5	119	73	46	7.4	92	222	190	141	44	1	79.6812	0	0	0	0	1.11	1.11	1.11	0	1	0	0	0
7208	0	65.1	31	133	73	60	10.4	203	202	214	125	38	0.8	76.4881	1	0	0	0	1.16	1.11	1.11	0	1	1	0	1
7986	0	65.1	22.9	115	59	56	7.9	166	212	125	151	37	1	59.1235	0	1	0	0	1.18	1.18	1.18	0	0	0	0	0
1064	1	65.2	21.6	128	76	52	8.7	146	133	137	71	33	1.5	49.8898	1	1	1	0	1.19	1.21	1.19	0	1	1	1	1
1318	0	65.2	29.6	137	83	54	8.8	102	159	92	86	52	1.1	52.949	1	0	1	0	1.24	1.18	1.18	0	1	1	1	1
1583	0	65.2	19.8	128	74	54	9.5	198	178	43	97	59	0.8	76.4643	0	0	0	0	1.16	1.19	1.16	0	0	0	0	0
2091	1	65.2	21.4	110	70	40	7.5	165	110	76	67	32	1	79.6564	0	0	0	0	1.26	1.19	1.19	1	1	0	0	1
2485	1	65.2	35.1	123	73	50	6.5	72	167	136	92	34	1.3	58.8478	0	2	0	0	1.21	1.21	1.21	0	1	0	0	0
2725	1	65.2	24.7	128	82	46	9	185	207	222	125	35	0.7	120.22	1	0	0	0	1.09	1.08	1.08	0	0	0	0	0
2982	0	65.2	26	134	83	51	7.4	119	297	1086	84	51	0.7	89.2034	1	0	1	0	1.28	1.18	1.18	1	0	0	0	1
4927	0	65.2	21.9	121	72	49	7.3	122	155	400	67	38	0.8	76.4643	0	0	0	1	0.97	1.05	0.97	0	1	1	0	1
5711	1	65.2	26.5	128	68	60	6.6	109	172	73	107	45	1.1	71.3598	0	0	0	1	1.2	1.16	1.16	1	1	1	1	1
7310	1	65.2	21.9	128	64	64	6.3	148	148	87	72	62	0.9	89.9549	0	0	0	0	1.22	1.18	1.18	0	1	1	0	1
8020	0	65.2	29.7	135	79	56	9.3	375	173	205	100	38	1.4	40.086	1	2	0	0	1.22	1.19	1.19	1	1	1	1	1
1568	1	65.3	24.6	144	82	62	6.1	170	196	146	109	51	1.6	46.2947	1	0	0	0	1.2	1.19	1.19	0	1	1	1	1
3356	0	65.3	22.2	144	80	64	5.7	125	199	137	101	69	1	59.0867	0	0	0	0	1.21	1.17	1.17	1	0	0	1	1
4826	1	65.3	19.9	136	81	55	14.7	256	312	148	219	43	1	79.6316	0	0	0	0	1.04	1.03	1.03	0	0	0	0	0
3274	0	65.4	27.4	125	75	50	6.4	168	215	139	118	49	1	59.0683	0	0	0	0	1.08	1.06	1.06	1	1	1	0	1
290	1	65.5	25	138	89	49	5	118	120	80	104	56	1.2	64.4823	0	0	0	0	1.1	1.12	1.1	0	1	0	0	0
1277	0	65.5	30.3	152	78	74	6.5	142	237	136	140	55	0.7	89.1203	1	1	0	0	1.05	1.18	1.05	0	0	0	0	0
1651	0	65.5	31.5	139	80	59	6.8	164	275	171	159	60	0.9	66.6844	0	2	0	0	0.98	1.09	0.98	0	1	1	1	1
1676	0	65.5	25.8	135	68	67	6.2	126	231	101	135	51	0.8	76.3931	1	0	0	1	1.05	0.94	0.94	0	1	1	0	1
2181	0	65.5	28.8	140	87	53	7.4	189	172	110	90	62	0.8	76.3931	1	0	1	0	1.18	1.18	1.18	1	1	1	1	1
2462	1	65.5	25.3	143	77	66	7	97	162	135	98	37	1.5	49.8433	1	2	1	0	1.16	1.09	1.09	0	1	0	1	1
2532	1	65.5	26	127	72	55	10.6	136	175	268	89	42	1.8	40.3861	0	2	0	0	1.1	1.24	1.1	1	1	1	0	1
2755	1	65.5	29.2	132	71	61	6.7	115	265	202	166	43	1.5	49.8433	0	0	1	0	1.23	1.23	1.23	0	0	0	0	0
3385	1	65.5	26.2	122	65	57	6.6	114	190	353	99	39	1.3	58.793	0	0	1	0	1.33	1.29	1.29	1	1	0	1	1
5125	0	65.5	30.8	128	57	71	7.5	113	151	70	84	54	0.8	76.3931	0	2	0	0	1.31	1.39	1.31	0	1	0	0	0
1275	0	65.6	28.9	135	84	51	6.9	128	214	147	123	57	1.4	40.0363	0	1	0	0	1.17	1.18	1.17	1	1	1	1	1
1351	1	65.6	27.5	134	50	84	9.4	445	193	93	97	70	1.7	43.1264	0	2	0	0	1.2	1.25	1.2	0	1	1	1	1
2449	0	65.6	21	131	78	53	6.9	162	174	102	101	53	0.8	76.3694	0	2	0	0	1.13	1.05	1.05	1	1	1	1	1
2778	1	65.6	26.6	154	85	69	6	154	200	238	114	43	1.1	71.2712	0	2	0	0	1.2	1.12	1.12	0	1	1	1	1
2845	0	65.6	30.2	146	87	59	6.7	129	191	127	99	48	1.2	47.8311	1	0	0	0	1.05	1.05	1.05	0	1	1	0	1
3068	1	65.6	25.1	174	99	75	8.3	251	129	42	56	62	1.2	64.4624	1	2	0	0	1.12	1.17	1.12	1	0	0	0	1
3370	0	65.6	25.1	109	67	42	8.4	196	159	200	76	43	0.9	66.6637	1	0	0	0	1.24	1.29	1.24	0	1	1	1	1
4773	1	65.6	26.3	140	83	57	10.7	204	202	141	144	37	0.9	89.8433	0	0	0	0	1.19	1.16	1.16	0	0	0	0	0
5296	1	65.6	27.8	135	77	58	6.8	130	200	125	141	35	1	79.5576	1	0	0	0	1.2	1.24	1.2	1	0	0	1	1
5660	1	65.6	27.6	149	88	61	6.8	121	237	159	158	44	0.9	89.8433	1	0	0	0	1.13	1.12	1.12	1	1	0	1	1
5927	0	65.6	25.8	135	81	54	5.9	123	152	75	82	58	0.7	89.0927	0	1	0	0	1.23	1.19	1.19	0	0	0	0	0
7223	1	65.6	25.9	160	85	75	8.7	129	227	205	158	35	1	79.5576	1	0	0	1	0.68	0.6	0.6	0	1	0	1	1
7751	0	65.6	19	111	57	54	6	95	191	92	107	53	0.7	89.0927	0	1	0	0	1.05	1.06	1.05	0	0	0	0	0
657	0	65.7	33.3	156	104	52	8.9	169	182	192	128	38	0.8	76.3458	0	0	0	0	1.09	1.13	1.09	0	1	0	0	0
1438	1	65.7	28.6	173	88	85	9	186	200	237	91	58	1.1	71.2492	1	2	1	0	1.03	1.14	1.03	1	1	1	1	1
2883	0	65.7	28.4	118	76	42	6.5	176	166	129	92	44	0.7	89.0652	0	0	0	0	1.11	1.16	1.11	0	1	0	0	0
3273	0	65.7	25.1	137	76	61	6.9	140	175	87	102	40	0.7	89.0652	1	0	0	0	1.24	1.3	1.24	0	1	0	0	0
3679	0	65.7	26.3	109	60	49	6.8	211	187	148	103	43	1	59.0135	1	1	0	0	1.06	0.96	0.96	1	1	1	0	1
4214	0	65.7	22	128	76	52	7.3	178	184	147	102	61	1	59.0135	1	0	0	0	1.2	1.18	1.18	0	1	0	1	1
4227	0	65.7	22.5	122	73	49	8.4	157	208	207	123	45	1.1	52.8669	1	0	0	0	1.17	1.11	1.11	0	1	0	0	0
4542	1	65.7	25.5	132	85	47	9.4	225	264	221	167	51	2	35.7403	1	2	0	1	1.1	1.13	1.1	1	1	1	1	1
4999	1	65.7	28	136	92	44	6.9	147	208	235	138	36	1.3	58.7566	0	0	0	0	1.21	1.2	1.2	0	0	0	0	0
5325	1	65.7	22.5	128	73	55	7.2	127	191	103	128	41	1	79.533	0	0	0	0	1.14	1.18	1.14	0	1	0	0	0
1355	1	65.8	28.3	127	62	65	6.7	118	189	276	112	29	1.9	37.908	1	2	0	0	1.12	1.15	1.12	0	1	1	1	1
1373	0	65.8	26.5	125	86	39	9.1	233	199	117	112	46	0.9	66.6225	0	0	0	1	1.09	1.13	1.09	1	1	1	0	1
1573	0	65.8	27	131	71	60	8.3	118	183	71	97	62	0.8	76.3222	0	0	0	0	1.25	1.15	1.15	0	1	0	0	0
3955	0	65.8	25.7	126	70	56	7.3	58	163	72	105	47	0.8	76.3222	0	0	0	0	1.15	1.13	1.13	0	0	0	0	0
4987	0	65.8	27.6	124	74	50	6.3	116	191	129	116	54	2.9	17.2667	0	0	0	0	0.99	1.18	0.99	1	1	1	0	1
6705	0	65.8	21	129	79	50	7	189	211	44	123	74	0.9	66.6225	0	0	0	0	1.15	1.14	1.14	0	1	1	0	1
4560	1	65.9	22.4	120	71	49	10.9	280	213	117	132	53	1.3	58.7203	0	2	0	0	1.09	1.09	1.09	0	1	0	1	1
801	0	66	25.2	124	78	46	8.2	184	207	106	100	75	1.1	52.818	1	0	0	0	1.13	1.07	1.07	1	1	1	0	1
2487	1	66	28.7	164	94	70	9	194	194	507	72	30	1.5	49.7664	1	1	1	0	1.13	1.19	1.13	0	1	0	1	1
2869	0	66	22.5	183	85	98	11.8	299	322	157	167	90	1.1	52.818	1	0	0	0	1.24	1.2	1.2	1	1	1	1	1
3342	0	66	30.7	132	73	59	6.6	133	166	44	80	57	0.8	76.2752	0	0	1	0	1.06	1.06	1.06	0	1	0	0	0
3362	0	66	30.1	133	83	50	9.4	175	174	203	88	48	0.9	66.5815	0	2	0	0	1.13	1.17	1.13	0	1	1	1	1
4067	1	66	19.9	133	78	55	10.4	219	122	73	67	43	1	79.4594	1	1	0	0	1.08	1.13	1.08	0	1	0	0	0
5247	1	66	26.5	148	82	66	6.9	172	156	179	89	45	1.5	49.7664	0	0	0	0	1.21	1.21	1.21	1	1	1	0	1
1521	0	66.1	23.7	136	70	66	7.5	116	138	49	78	48	0.6	106.275	0	2	0	0	1.14	1.09	1.09	0	1	1	0	1
3843	0	66.1	26.4	166	91	75	8.1	135	187	196	115	40	0.9	66.561	0	0	0	0	0.93	1.03	0.93	0	0	1	0	1
3964	0	66.1	26.1	140	72	68	7.9	126	182	117	94	54	1.3	43.5437	1	0	1	0	1.11	1.05	1.05	0	1	1	1	1
6400	0	66.1	29.6	132	72	60	6.5	115	179	154	109	51	1	58.9408	0	0	1	0	1.2	1.23	1.2	1	1	1	1	1
6997	1	66.1	28.6	130	80	50	8.8	124	162	62	91	56	0.9	89.7049	1	0	0	0	1.15	1.15	1.15	0	1	0	0	0
188	0	66.2	23.4	113	70	43	11.4	301	194	653	66	37	0.7	88.9282	0	0	0	0	1.26	1.25	1.25	0	0	0	0	0
735	1	66.2	27	123	71	52	7.5	165	175	126	97	38	1.3	58.6662	0	0	0	0	1.21	1.12	1.12	0	0	0	0	0
1483	1	66.2	29	158	100	58	6.7	123	177	88	107	40	1.3	58.6662	0	1	0	0	1.05	1.09	1.05	0	1	1	1	1
1763	0	66.2	48.4	152	97	55	5.8	117	184	120	53	91	0.8	76.2284	1	0	0	0	1.12	1.2	1.12	0	1	1	1	1
2467	0	66.2	24.4	158	97	61	7.3	137	123	78	59	53	0.9	66.5406	1	0	1	0	1.19	1.2	1.19	0	1	1	1	1
3260	0	66.2	23.7	130	73	57	7.7	146	165	81	84	59	0.8	76.2284	0	2	0	0	1.1	1.02	1.02	0	1	0	1	1
3823	1	66.2	26.3	154	84	70	6	114	150	381	68	28	1.7	43.0468	0	0	0	0	1.08	0.92	0.92	1	1	1	1	1
4155	1	66.2	25.5	163	93	70	10	164	243	104	149	61	1.6	46.1662	1	2	0	1	1.05	1.08	1.05	1	1	1	0	1
6307	0	66.2	22.2	130	80	50	5.2	68	136	69	42	79	1.1	52.7856	0	1	0	1	1.13	0.98	0.98	0	1	1	1	1
1177	1	66.3	24.3	133	85	48	9.8	124	181	120	102	47	1	79.3863	0	0	0	0	1.22	1.08	1.08	0	1	0	1	1
1229	0	66.3	19.5	145	85	60	10.8	180	129	59	67	49	0.7	88.901	0	0	0	0	1.21	1.25	1.21	0	1	0	0	0
1915	1	66.3	23.5	144	89	55	8.2	174	179	157	104	46	1.1	71.1178	1	2	0	0	1.15	1.14	1.14	0	1	1	1	1
1951	0	66.3	34.1	120	64	56	7	155	171	123	83	61	0.8	76.2051	0	1	0	0	1.2	1.18	1.18	1	1	1	1	1
2392	0	66.3	26.8	118	61	57	7.3	173	218	99	104	83	0.7	88.901	0	0	1	0	0.98	0.93	0.93	1	1	1	1	1
2486	1	66.3	24.2	138	81	57	9.1	130	231	169	127	57	1.5	49.7206	1	0	1	0	1.18	1.15	1.15	1	1	0	0	1
3721	1	66.3	26.3	133	84	49	6.6	156	126	166	56	37	1.4	53.8411	0	0	0	0	1.06	1.13	1.06	0	1	1	0	1
3902	0	66.3	22.3	188	160	28	10.5	211	250	156	150	59	1.2	47.7281	1	0	0	0	1.27	1.18	1.18	0	1	1	0	1
5782	1	66.3	32	113	72	41	7.3	60	197	104	133	46	1.6	46.1521	1	0	0	0	1.23	1.17	1.17	0	1	1	1	1
6101	0	66.3	29.8	144	69	75	6.4	116	218	80	146	66	0.8	76.2051	0	0	1	0	1.1	1.06	1.06	1	0	1	1	1
7361	1	66.3	31.4	125	74	51	6.9	86	177	151	109	43	1.4	53.8411	0	0	0	0	1.13	1.05	1.05	0	1	1	0	1
1300	0	66.4	24.4	129	70	59	8.5	146	160	108	94	45	0.8	76.1817	0	0	0	0	1.16	1.17	1.16	0	1	0	0	0
1486	1	66.4	23	131	72	59	6.4	117	174	57	98	46	0.9	89.6225	1	2	1	1	1.28	1.2	1.2	0	0	0	0	0
2044	0	66.4	32	101	68	33	6.1	109	299	72	190	72	1.9	28.076	0	2	0	0	1.07	0.89	0.89	0	1	0	0	0
2803	1	66.4	25.5	94	55	39	6.1	128	182	70	111	40	1.2	64.304	0	0	0	0	1.15	1.19	1.15	0	0	0	0	0
2916	1	66.4	29.4	152	93	59	6.8	119	178	105	90	60	1.2	64.304	1	1	0	0	1.24	1.28	1.24	0	1	0	0	0
3526	1	66.4	25.1	159	85	74	7.4	89	182	189	92	54	1.3	58.6303	0	0	0	0		1.18	1.18	0	0	0	0	0
4595	0	66.4	23.6	134	78	56	7.2	122	167	79	106	51	0.9	66.4999	0	0	0	0	1.18	1.15	1.15	0	1	1	1	1
4816	1	66.4	21.9	152	85	67	7.9	136	152	102	96	39	1.2	64.304	0	0	0	0	1.04	1.09	1.04	0	1	1	0	1
5271	0	66.4	24.7	196	98	98	8.6	143	201	85	111	73	0.6	106.177	1	0	0	0	1.23	1.25	1.23	0	1	0	0	0
6091	1	66.4	25.1	145	70	75	6.3	123	132	134	78	33	0.8	102.671	0	1	1	0	1.25	1.23	1.23	1	1	0	1	1
2420	0	66.5	27.9	139	77	62	8	180	186	84	91	72	0.8	76.1585	1	0	0	0	1.24	1.11	1.11	1	1	1	0	1
3011	1	66.5	23.7	121	63	58	6.9	91	143	88	79	42	1.1	71.0744	0	2	0	0	1.18	1.13	1.13	0	1	1	0	1
3569	1	66.5	28	126	75	51	7.4	124	168	171	97	34	1.4	53.8082	0	2	0	0	1.34	1.28	1.28	0	1	0	0	0
3745	0	66.5	23.7	163	79	84	10.8	260	220	236	116	53	0.6	106.145	1	2	0	0	1.21	1.15	1.15	0	1	0	0	0
3896	1	66.5	25.3	130	85	45	9.3	342	202	105	116	43	1.1	71.0744	1	0	0	0	1.2	1.15	1.15	0	1	0	0	0
4531	1	66.5	24	121	75	46	6.8	133	171	132	112	38	0.8	102.639	1	0	0	0	1.03	1.02	1.02	1	1	0	1	1
4809	0	66.5	27.4	113	58	55	9.1	221	239	215	164	32	0.9	66.4796	1	2	0	0	1.14	1.17	1.14	1	1	1	0	1
6164	0	66.5	30.4	185	91	94	11.3	236	151	76	70	62	0.7	88.8466	1	0	0	0	1.09	1.1	1.09	1	1	0	1	1
752	1	66.6	24.5	142	83	59	9.2	220	169	223	93	31	1.3	58.5945	1	2	0	0	1.15	1.21	1.15	0	1	1	1	1
2154	1	66.6	26.7	158	82	76	7.5	92	179	144	91	47	2.1	33.6904	1	2	0	0	1.27	1.27	1.27	1	1	1	1	1
2631	0	66.6	26.2	141	70	71	7.6	193	296	81	172	60	1	58.8507	0	2	0	0	1.16	1.14	1.14	0	0	1	0	1
3142	1	66.6	25	146	75	71	6.1	172	133	92	69	45	1.6	46.1098	0	0	1	0	1.08	1.1	1.08	0	1	1	1	1
3646	1	66.6	24.9	110	71	39	6.7	100	174	172	90	38	1	79.3136	0	0	0	0	1.18	1.14	1.14	0	0	0	0	0
4015	0	66.6	32.2	133	82	51	8.9	187	216	164	136	46	0.9	66.4593	0	2	0	0	1.06	1.12	1.06	0	1	1	1	1
5037	1	66.6	25.8	123	75	48	8.2	234	187	114	126	47	1.4	53.7918	0	2	0	0	1.19	1.17	1.17	0	1	1	0	1
3257	1	66.7	32.8	124	80	44	7.7	168	163	110	93	42	1.4	53.7754	0	1	1	0	1.15	1.17	1.15	0	0	0	1	1
3932	0	66.7	23.7	159	84	75	7.4	82	251	225	137	50	2	26.4381	1	0	0	0	1.21	1.18	1.18	0	1	1	0	1
6283	1	66.7	20.9	148	93	55	9.3	217	173	94	109	54	1	79.2894	1	2	0	0	1.26	1.2	1.2	0	0	0	0	0
6781	0	66.7	26.4	145	78	67	8.2	183	193	117	117	57	0.9	66.4391	0	0	0	0	1.16	1.14	1.14	0	0	0	0	0
1065	1	66.8	25.7	132	78	54	9.1	61	151	53	67	68	0.9	89.5133	1	0	0	0	1.2	1.13	1.13	0	1	0	0	0
1871	1	66.8	24.8	134	82	52	12	142	192	147	106	51	1.2	64.2256	0	0	0	0	1.28	1.29	1.28	0	1	1	1	1
2575	1	66.8	26.5	140	80	60	7.9	188	150	169	81	36	1.4	53.759	0	0	0	0	1.03	1.06	1.03	1	1	1	0	1
3187	1	66.8	24.1	117	60	57	6.2	111	142	57	78	44	1.1	71.0095	0	2	0	0	1.11	1.1	1.1	0	0	0	0	0
4113	0	66.8	24.8	168	77	91		92	159	780	36	30	0.7	88.7655	1	0	0	0	1.16	1.13	1.13	0	1	1	1	1
4395	0	66.8	26.1	108	59	49	6.8	120	169	99	100	45	1.4	39.8892	0	0	1	0	1.23	1.26	1.23	0	1	1	1	1
4872	0	66.8	28.9	147	81	66	7.4	134	156	79	87	53	0.8	76.0889	1	1	1	0	1.19	1.19	1.19	0	1	0	0	0
6277	1	66.8	29.4	122	76	46	6.2	115	201	96	125	51	1.1	71.0095	0	0	0	0	1.02	0.99	0.99	1	0	0	0	1
1853	1	66.9	26.3	131	65	66	8.2	118	186	203	114	40	1.2	64.2061	1	0	1	0	1.21	1.15	1.15	1	1	0	0	1
2482	0	66.9	23.6	127	76	51	7.3	113	145	56	68	59	0.9	66.3987	0	0	0	0	1.18	1.21	1.18	0	1	0	0	0
3655	0	66.9	22.6	146	92	54	6.2	118	195	101	93	70	0.9	66.3987	0	1	0	0	1.12	1.13	1.12	0	1	1	1	1
8206	0	66.9	26	140	66	74	6	120	177	92	102	55	0.7	88.7385	0	0	0	0	1.14	1.16	1.14	0	0	0	0	0
1419	1	67.1	22.7	109	70	39	3.8	117	201	106	115	57	1.5	49.5997	1	1	0	0	1.24	1.2	1.2	0	0	0	0	0
2317	0	67.1	20.8	129	74	55	9.7	186	179	101	86	70	0.7	88.6848	1	2	0	1	1.09	1.06	1.06	0	1	1	1	1
2540	0	67.1	29.3	139	75	64	7.3	147	226	113	133	52	0.9	66.3585	1	2	1	0	1.16	1.15	1.15	1	0	1	1	1
2640	1	67.1	25.6	157	87	70	6	120	165	150	86	47	1.5	49.5997	0	0	0	0	1.32	1.32	1.32	0	0	0	0	0
3190	0	67.1	28.1	120	80	40	6.8	113	147	188	73	41	1.2	47.6121	0	0	0	0	0.92	0.93	0.92	1	1	1	1	1
3683	0	67.1	31	142	76	66	8.7	118	336	447	181	45	1.2	47.6121	0	0	1	1	0.68	0.86	0.68	0	1	1	1	1
4043	1	67.1	29	160	100	60	6.1	101	180	101	200	57	1	79.1933	0	0	1	0	1.16	1.16	1.16	0	1	1	1	1
5179	0	67.1	26.8	136	64	72	8.3	132	168	357	75	42	0.8	76.0197	0	0	1	0	1.28	1.24	1.24	0	0	0	0	0
5492	0	67.1	20.8	139	78	61	9.5								0	0	0	0	1.15	1.13	1.13	0	0	0	0	0
5623	0	67.1	24	129	76	53	6.8	120	199	126	113	60	1	58.7614	0	1	0	0	1.34	1.38	1.34	0	0	0	0	0
1320	1	67.2	29	132	78	54	7.2	172	219	111	135	41	1.2	64.1478	0	0	0	0	1.22	1.25	1.22	0	1	1	0	1
1337	1	67.2	27	156	80	76	9	186	196	232	105	36	1.4	53.6939	0	0	0	0	1.25	1.25	1.25	1	1	1	1	1
2150	1	67.2	27.1	163	73	90	9.8	113	199	126	122	38	1.6	46.0259	1	0	0	0	0.97	0.82	0.82	0	1	1	1	1
2153	0	67.2	29	139	85	54	9.5	177	157	119	89	32	1.4	39.8409	1	0	0	0	1.3	1.25	1.25	1	1	0	1	1
3754	0	67.2	22.6	132	66	66	8.6	117	172	89	105	49	0.9	66.3384	0	0	1	0	1.15	1.17	1.15	0	1	1	0	1
4008	0	67.2	26.9	112	68	44	8.2	87	175	63	90	74	1.6	34.1512	1	0	0	0	1.13	1.07	1.07	0	1	0	0	0
7712	0	67.2	27.2	140	90	50	7.2	98	186	130	107	57	0.8	75.9968	0	2	0	0	1.11	1.14	1.11	1	1	1	1	1
884	0	67.3	24.4	137	78	59	6.7	129	256	158	152	55	0.9	66.3184	0	2	0	0	1.22	1.22	1.22	0	1	0	0	0
958	1	67.3	27	144	86	58	8.4	172	168	141	99	34	1.2	64.1284	0	2	0	0	1.17	1.08	1.08	0	1	1	0	1
1686	1	67.3	25.1	139	76	63	7.8	122	153	112	78	46	1.2	64.1284	0	0	0	0	1.1	1.01	1.01	0	1	0	0	0
3120	1	67.3	30.8	138	81	57	5.8	127	175	92	104	43	0.9	89.3779	1	1	0	0	1.09	1.05	1.05	0	0	0	0	0
3368	0	67.3	21.9	137	78	59	8.4	166	214	204	122	41	0.7	88.6312	0	0	0	0	1.19	1.2	1.19	0	1	0	1	1
4619	0	67.3	25.6	134	78	56	6.7	140	191	226	111	45	1.1	52.6093	1	0	0	0	1.21	1.19	1.19	1	1	0	1	1
6978	0	67.3	35.8	138	65	73	6	89	169	49	79	75	0.9	66.3184	0	0	0	0	1.14	1.15	1.14	0	1	1	0	1
2405	0	67.4	28.1	120	80	40	6.6	154	222	159	110	75	0.9	66.2984	0	0	1	0	1	1.02	1	1	1	0	1	1
2588	0	67.4	27.6	155	74	81	8.1	140	248	173	117	80	1.1	52.5935	0	2	0	0	1.31	1.33	1.31	0	0	0	0	0
3118	1	67.4	29	158	83	75	7.2	122	177	241	95	40	0.8	102.36	0	0	0	0	1.21	1.13	1.13	0	1	1	1	1
3127	0	67.4	23.7	135	77	58	6.4	110	145	117	76	49	0.9	66.2984	0	0	1	0	1.2	1.21	1.2	0	1	0	1	1
5788	0	67.4	30.3	133	88	45	7.5	120	183	158	118	36	1	58.7082	1	1	0	0	1.1	1.1	1.1	0	1	1	0	1
6590	1	67.4	28.7	155	78	77	8.5	93	173	93	104	48	1.2	64.1091	1	1	1	0	1.18	1.23	1.18	1	1	1	0	1
7900	0	67.4	30.4	133	71	62	7.2	136	223	142	140	57	0.9	66.2984	1	2	0	0	1.19	1.19	1.19	1	1	1	1	1
458	1	67.5	24.2	127	80	47	6.4	162	174	236	90	40	1.2	64.0898	0	1	0	1	0.88	0.93	0.88	0	1	0	1	1
1348	1	67.5	31.1	124	75	49	7.8	173	151	73	99	32	1.2	64.0898	0	0	0	0	1.17	1.14	1.14	1	1	1	0	1
1562	0	67.5	24.8	152	86	66	9.5	207	228	113	115	78	1	58.6906	0	2	0	0	1.18	1.22	1.18	0	1	0	0	0
2232	0	67.5	25.5	101	59	42	6.1	125	195	64	113	50	1.1	52.5776	0	2	0	0	1.13	1.09	1.09	0	0	0	0	0
2572	0	67.5	23.8	120	80	40	8.6	124	165	133	91	44	0.7	88.5778	0	2	0	0	1.17	1.12	1.12	0	0	0	0	0
2975	0	67.5	22.7	150	85	65	8.8	227	302	229	178	55	1.3	43.3588	1	2	1	1	0.72	0.84	0.72	1	1	1	1	1
3359	0	67.5	27.4	140	63	77	5.9	99	222	153	132	40	0.8	75.9281	0	0	0	0	1.05	1.03	1.03	0	1	1	1	1
3869	0	67.5	19.7	120	78	42	9.7	192	187	96	108	48	1	58.6906	0	1	0	0	1.09	1.07	1.07	0	1	0	0	0
4215	0	67.5	22.3	119	66	53	12.3	146	178	220	111	39	1	58.6906	1	0	0	1	1.12	1.1	1.1	0	1	0	1	1
5413	0	67.5	30.3	140	80	60	7.6	89	143	229	84	29	1.9	27.9825	0	0	0	0	1.25	1.21	1.21	0	1	1	1	1
5433	1	67.5	27.3	132	78	54	7.7	142	184	157	116	38	1.2	64.0898	0	1	0	0	1.24	1.23	1.23	0	0	0	0	0
5479	0	67.5	26.8	117	47	70	6.9	142	264	67	173	67	1.2	47.5547	0	0	0	0	1.22	1.09	1.09	0	0	0	0	0
5555	1	67.5	24.8	160	80	80	7.1	120	132	70	73	47	1.2	64.0898	0	2	0	0	1.09	1.14	1.09	0	1	1	0	1
5844	1	67.5	30.7	140	82	58	7.9	201	134	102	90	31	0.9	89.3241	0	0	0	0	1.2	1.23	1.2	0	0	0	1	1
7445	1	67.5	19.9	128	77	51	6.6	137	119	53	63	45	0.8	102.329	0	0	0	0	1.12	1.17	1.12	0	0	0	0	0
1371	1	67.6	24.3	140	69	71	4.6	124	254	87	149	58	1.6	45.9705	0	0	0	0	1.12	1.11	1.11	1	1	0	1	1
2641	1	67.6	25	137	84	53	7.4	135	158	76	81	60	1.3	58.4175	1	2	0	0	1.16	1.25	1.16	0	0	0	0	0
4564	1	67.6	25.8	154	83	71	8.7	184	129	323	50	35	1.4	53.6293	1	1	1	0	1.08	1.03	1.03	1	1	1	1	1
5483	0	67.6	23.8	154	68	86	7.6	128	156	75	75	75	0.9	66.2585	1	0	0	1	0.89	1.11	0.89	0	1	0	0	0
7558	0	67.6	29.5	147	67	80	6.7	111	136	96	80	38	0.8	75.9053	1	1	1	0	1.13	1.12	1.12	0	1	0	1	1
7568	1	67.6	29.9	136	75	61									0	0	0	0	1.13	1.13	1.13	0	0	0	0	0
7926	0	67.6	22.7	155	87	68	5.8	116	134	70	84	38	0.8	75.9053	1	2	0	0	1.25	1.18	1.18	0	1	1	0	1
8037	1	67.6	28.9	164	80	84									0	0	0	0	1.13	1.11	1.11	1	1	1	1	1
902	0	67.7	29.7	130	89	41	7.4	119	155	263	73	35	0.8	75.8825	0	0	0	0	1.19	1.27	1.19	1	1	0	1	1
2008	0	67.7	20.9	103	68	35	7	144	204	166	119	50	0.7	88.5246	0	0	0	0	1.21	1.2	1.2	0	0	0	0	0
2191	0	67.7	26.5	108	67	41	7	168	225	96	117	62	0.7	88.5246	0	0	0	0	1.18	1.15	1.15	1	1	0	0	1
3188	1	67.7	24.4	131	81	50	5.3	142	266	263	146	56	1.3	58.4	0	0	0	0	1.14	1.11	1.11	0	0	1	0	1
3696	1	67.7	26.3	120	67	53	8.2	130	190	159	119	40	1.5	49.5101	1	0	0	1	1.07	1.03	1.03	0	1	1	1	1
4304	0	67.7	29.4	141	67	74	7.1	121	175	140	109	38	1.5	36.7365	0	0	0	0	1.23	1.31	1.23	0	1	1	1	1
5265	0	67.7	23.8	155	82	73	8	149	167	120	104	53	0.9	66.2387	0	0	1	0	1.01	1.05	1.01	0	1	1	0	1
7650	0	67.7	29.6	161	90	71	7.3	134	199	100	104	78	0.7	88.5246	0	0	0	0	1.23	1.09	1.09	0	1	0	0	0
1221	1	67.8	22.9	157	84	73	8.6	127	176	72	101	45	1.1	70.7956	0	0	0	0	1.15	1.2	1.15	1	1	0	1	1
1346	0	67.8	29.7	145	73	72	6.4	128	172	110	98	58	0.9	66.2188	0	1	0	0	1.15	1.14	1.14	0	1	0	1	1
1429	0	67.8	23.3	145	79	66	6	143	236	140	141	49	0.6	105.728	1	0	0	0	1.06	1.09	1.06	1	1	1	1	1
1523	0	67.8	24.6	140	70	70	6.4	150	174	63	77	72	0.6	105.728	1	0	0	0	1.12	1.09	1.09	0	1	1	0	1
1560	0	67.8	33.1	160	92	68	8.5	136	237	163	116	69			0	0	0	0	1.22	1.23	1.22	0	1	0	0	0
2620	1	67.8	27.5	153	86	67	7.9	209	177	195	88	47	1.3	58.3825	1	2	0	0	1.18	1.21	1.18	0	1	1	1	1
3138	0	67.8	27	140	82	58	6.6	153	218	243	110	58	1	58.6377	0	0	0	0	1.02	1.19	1.02	0	1	1	0	1
4672	0	67.8	25.9	134	72	62	8.3	123	167	239	99	38	1	58.6377	1	2	0	0	1.2	1.12	1.12	1	1	1	1	1
5974	0	67.8	22.1	155	94	61	6.6	125	191	96	121	54	1.1	52.5303	0	0	0	0	0.83	0.9	0.83	0	1	1	0	1
6680	1	67.8	26.8	124	78	46	7	78	182	104	117	47	0.9	89.2437	1	1	0	0	1.19	1.23	1.19	0	1	0	0	0
7515	0	67.8	23	137	70	67	7	144	158	86	98	42	0.8	75.8597	0	0	0	0	1.19	1.14	1.14	0	0	0	0	0
2850	1	67.9	29	161	110	51	6.2	147	183	232	83	47	2	35.5022	1	1	0	0	1.28	1.1	1.1	0	1	1	1	1
1314	0	68	24.4	165	87	78	6.9	165	223	193	113	70	0.6	105.665	0	0	1	0	1.14	1.07	1.07	0	1	0	0	0
4134	1	68	23.8	130	74	56	6.1	133	169	156	105	37	1.4	53.5651	0	0	0	0	1.22	1.17	1.17	0	1	1	0	1
4528	1	68	30.7	130	88	42	7.9	139	176	89	99	57	1.2	63.9939	1	0	0	0	1.19	1.25	1.19	1	1	1	1	1
6868	0	68	24.2	139	81	58	5.2	105	145	45	56	77	0.8	75.8144	1	0	0	0	1.19	1.18	1.18	0	0	0	0	0
197	0	68.1	27.9	140	81	59	7.3	142	196	153	116	37	1	58.5852	1	1	0	0	1.3	1.31	1.3	0	1	1	1	1
2628	1	68.1	25.6	132	82	50	7.7	157	181	73	90	68	1.2	63.9748	0	0	0	0	1.24	1.22	1.22	1	0	0	0	1
2765	1	68.1	28.7	145	66	79	9.2	192	132	190	57	40	4.3	14.6677	1	2	0	1	0.87	0.69	0.69	1	1	1	1	1
3741	1	68.1	17	91	57	34	9.5	257	144	96	83	32	1.5	49.451	1	0	0	0	1.2	1.14	1.14	0	0	0	0	0
4055	1	68.1	20.7	134	72	62	7.2	144	104	79	54	39	1.4	53.5491	0	0	1	0	1.21	1.17	1.17	0	0	0	0	0
4171	1	68.1	27	172	102	70	6.6	129	177	236	73	63	1.1	70.7322	1	0	0	0	1.2	1.18	1.18	0	1	0	0	0
7066	0	68.1	32.4	201	124	77	12.6	290	289	190	204	46	1	58.5852	0	0	0	0	0.94	0.97	0.94	1	1	1	1	1
7172	0	68.1	23.5	127	73	54	6.4	82	193	114	101	77	1.2	47.4693	0	0	0	0	1.09	1.18	1.09	0	1	1	1	1
7586	0	68.1	24.9	159	70	89	7.5	92	197	66	111	71	0.7	88.4188	1	0	0	0	1.15	1.09	1.09	0	1	1	0	1
607	0	68.2	26.6	135	80	55	9.8	119	247	358	141	59	1.5	36.6817	1	2	0	1	1.27	1.28	1.27	0	1	1	1	1
1141	0	68.2	27.6	178	92	86	7.1	120	168	138	85	48	1.3	43.2681	1	2	0	0	1.16	1.25	1.16	1	1	1	0	1
1312	0	68.2	23.4	151	86	65	7.4	145	179	117	100	54	0.9	66.1398	0	0	0	0	1.24	1.22	1.22	0	1	1	0	1
1722	1	68.2	24.3	141	76	65	6	142	191	157	91	70	1.5	49.4362	0	0	0	0	1.18	1.16	1.16	0	1	1	1	1
2627	0	68.2	28.2	145	74	71	8	229	198	185	106	41	0.8	75.7692	1	1	0	0	1.12	1.21	1.21	0	1	1	0	1
7504	0	68.2	24	145	79	66	5.6	121	128	64	77	38	0.8	75.7692	0	0	0	0	1.16	1.07	1.07	0	1	0	0	0
233	0	68.3	19.2	135	75	60	5.3	91	147	117	71	47	0.7	88.3662	0	1	0	0	1.18	1.11	1.11	0	1	0	0	0
419	1	68.3	31.4	110	62	48	7.5	185	177	148	88	46	1	78.9088	1	1	1	0	1.16	1.22	1.16	1	1	1	0	1
1174	0	68.3	23.4	154	86	68	7.1	262	157	74	74	65	0.8	75.7467	0	0	0	0	1.13	1.12	1.12	1	1	1	1	1
2502	1	68.3	26	134	71	63	6.7	75	191	170	111	36	1	78.9088	0	0	1	1	0.97	1	0.97	0	1	1	1	1
3880	0	68.3	25.7	121	64	57	7.3	127	188	148	111	42	0.8	75.7467	0	0	0	0	1.17	1.16	1.16	0	0	1	0	1
3882	0	68.3	29.3	172	92	80	6.7	72	132	55	53	61	0.6	105.571	0	0	0	0	1.24	1.2	1.2	1	1	1	0	1
1223	0	68.4	24.8	125	63	62	7.3	198	192	183	97	62	0.8	75.7242	0	0	1	0	1.24	1.21	1.21	1	1	1	1	1
1620	0	68.4	21.5	130	79	51	6.5	71	177	118	68	85	0.8	75.7242	0	1	0	0	1.22	1.14	1.14	0	0	0	0	0
2576	0	68.4	26.3	152	70	82	7.8	211	167	110	73	55	1.5	36.6599	1	0	1	0	1.22	1.25	1.22	1	1	1	1	1
2967	0	68.4	25	157	91	66	6.8	178	192	153	116	40	1.2	47.427	0	1	1	0	1.08	1.13	1.08	1	1	1	1	1
3310	1	68.4	22.7	114	62	52	7.4	227	153	185	60	56	1.7	42.762	0	1	0	0	1.01	1.06	1.01	0	1	1	1	1
5182	1	68.4	23.8	141	107	34	13.3	179	141	114	85	37	1.5	49.4069	0	0	0	0	1.25	1.23	1.23	1	1	0	0	1
7455	0	68.4	31.2	161	76	85	7.1	116	177	146	114	39	1	58.533	1	0	0	0	0.96	1.11	0.96	1	1	1	1	1
184	0	68.5	25.4	121	82	39	7.7	131	232	175	127	52	0.9	66.0809	0	0	0	0	1.12	1.13	1.12	0	1	0	0	0
824	0	68.5	23.4	116	69	47	6.9	110	154	121	77	51	0.7	88.3138	0	0	0	0	1.21	1.19	1.19	0	0	0	0	0
3072	1	68.5	25.2	161	89	72	8.6	127	167	93	91	47	1.3	58.2609	1	1	0	0	1.21	1.18	1.18	0	1	0	0	0
5952	1	68.5	22.6	122	82	40	7.1	144	152	41	87	60	1	78.862	1	2	0	0	1.18	1.24	1.18	1	1	1	0	1
7056	1	68.5	21.9	128	76	52	6.4	114	148	39	73	72	1	78.862	0	0	1	0	1.14	1.11	1.11	0	1	1	0	1
7587	1	68.5	27.5	114	68	46	7.1	69	143	143	87	30	2.1	33.4986	0	0	1	0	1.1	1.04	1.04	0	1	1	1	1
7680	0	68.5	26.9	132	81	51	7.1	77	196	97	61	59	1.2	47.4129	0	0	0	0	1.2	1.18	1.18	0	1	0	1	1
1661	1	68.6	20.8	128	77	51	8.8	171	158	89	86	49	1.4	53.4697	0	1	0	0	1.2	1.22	1.2	0	1	0	1	1
2034	0	68.6	25.2	114	69	45	7.9	150	159	286	77	43	0.9	66.0613	0	0	0	0	1.28	1.2	1.2	1	0	0	0	1
2169	1	68.6	26.5	128	82	46	8.3	156	188	193	102	40	1.4	53.4697	1	0	0	0	1.08	1.1	1.08	1	1	0	0	1
2671	0	68.6	25	117	85	32	5.6	150	201	75	114	66	0.9	66.0613	0	1	0	0	1.26	1.2	1.2	1	1	1	0	1
2920	0	68.6	33.7	111	68	43	8.3	153	176	120	91	49	1.2	47.3989	0	2	0	0	0.74	0.64	0.64	1	1	1	1	1
3007	0	68.6	23.7	141	80	61	6.8	120	214	157	116	60	0.9	66.0613	1	1	1	0	1.31	1.18	1.18	0	1	0	1	1
3637	0	68.6	25.4	134	68	66	8.9	114	172	189	91	40	0.9	66.0613	1	2	0	0	1.29	1.21	1.21	0	1	1	1	1
4577	0	68.6	27.1	141	75	66	9.2	127	217	295	135	34	0.9	66.0613	1	2	1	0	1.16	1.18	1.16	0	0	0	0	0
4797	0	68.6	22.1	132	78	54	8.5	167	234	154	158	54	1	58.4983	1	1	0	0	1.08	1.15	1.08	1	1	1	1	1
5302	1	68.6	26.4	124	76	48	7.1	157	138	199	79	38	1.4	53.4697	0	2	1	0	1.22	1.22	1.22	1	1	0	1	1
1061	0	68.7	24.2	130	92	38	8.2	155	159	177	70	58	1.3	43.204	0	2	0	0	1.07	1.07	1.07	0	1	1	1	1
1256	0	68.7	27.4	133	76	57	8.6	153	168	56	88	60	0.9	66.0418	0	0	1	0	1.08	1.05	1.05	0	1	1	0	1
1297	0	68.7	25.1	115	72	43	6.6	284	186	67	103	57	0.7	88.2615	0	0	0	0	1.16	1.07	1.07	0	1	0	0	0
1608	0	68.7	20.8	140	73	67	5.8	113	144	86	79	46	1.1	52.3899	0	0	1	0	1.21	1.17	1.17	1	1	0	0	1
2432	0	68.7	27.4	149	79	70	7.4	184	158	94	86	49	0.8	75.6569	1	0	0	0	1.15	1.21	1.15	0	1	1	0	1
2705	0	68.7	28.2	177	84	93	7.9	240	169	215	88	44	1.2	47.3848	1	0	0	0	0.75	0.95	0.75	1	1	1	1	1
2847	0	68.7	29	130	90	40	5.8	137	159	131	76	49	0.9	66.0418	0	0	0	0	1.14	1.17	1.14	0	1	1	1	1
3005	0	68.7	23.1	158	62	96	8.4	242	207	266	123	31	1.6	33.9985	1	0	0	0	1.24	1.19	1.19	0	1	1	1	1
3547	0	68.7	30.7	129	99	30	5.9	96	152	91	77	54	1.1	52.3899	0	1	0	0	1.17	1.16	1.16	0	1	1	1	1
3827	0	68.7	25.7	160	95	65	10.8	186	175	84	97	46	0.8	75.6569	0	0	0	0	1.15	1.18	1.15	0	1	0	1	1
4352	0	68.7	35.7	125	72	53	7.1	147	213	146	132	48	1.1	52.3899	0	0	1	0	1.02	1.04	1.02	1	1	1	1	1
5231	1	68.7	25.4	169	99	70	7.3	125	189	128	119	46	2.4	28.6977	1	0	0	0	1.24	1.18	1.18	0	1	1	1	1
5894	0	68.7	25.6	109	78	31	6.6	108	172	574	44	28	1.3	43.204	0	1	1	0	1.12	1.16	1.12	1	1	1	0	1
6582	1	68.7	24.3	123	73	50	8.4	159	186	195	117	34	1.6	45.8201	0	0	1	1	1.06	1.13	1.06	1	1	0	0	1
6636	0	68.7	24.8	164	79	85	8.4	105	153	55	85	59	0.8	75.6569	0	0	1	0	1.22	1.27	1.22	0	1	1	1	1
7313	1	68.7	28.3	130	85	45	6.2	117	196	135	132	35	1.6	45.8201	0	0	0	0	1.08	1.14	1.08	0	1	1	0	1
7336	0	68.7	33.2	142	67	75	7.3	98	186	125	111	46	1.1	52.3899	1	0	0	0	1.15	1.15	1.15	1	1	1	0	1
7646	0	68.7	33.4	133	82	51									0	1	0	0	1.06	1.04	1.04	0	0	1	0	1
216	0	68.8	23.9	108	64	44	8.2	163	213	114	120	53	0.8	75.6346	0	1	0	0	0.92	1.04	0.92	0	0	0	0	0
1056	0	68.8	23.3	160	76	84	7.2	108	147	60	67	60	0.7	88.2355	1	2	0	0	1.14	1.14	1.14	0	1	1	0	1
3266	1	68.8	31.3	128	81	47	7.6	65	155	155	80	39	1.4	53.4381	0	0	0	0	1.14	1.15	1.14	1	1	1	1	1
4294	0	68.8	31.7	130	93	37	7.8	196	177	139	106	51	0.8	75.6346	1	0	1	0	1.31	1.35	1.31	0	1	0	1	1
5258	0	68.8	27.3	110	60	50	8.5	208	215	155	130	58	0.8	75.6346	1	1	0	0	1.08	1.15	1.08	1	0	1	1	1
6866	0	68.8	25.7	134	83	51	6.8	134	188	103	122	50	1	58.4637	0	0	0	0	1.16	1.01	1.01	0	0	0	0	0
1638	0	68.9	32	140	89	51	7	177	177	101	91	54	0.8	75.6123	0	0	0	0	1.09	1.19	1.09	0	1	1	1	1
2168	1	68.9	33.6	150	95	55	8.5	158	243	240	153	29	1.2	63.8233	1	0	0	0	1.17	1.28	1.17	0	1	1	0	1
2263	1	68.9	27.3	165	102	63	6.7	111	162	145	92	42	1	78.7688	1	1	1	0	1.23	1.18	1.18	1	1	1	1	1
7693	0	68.9	26.8	141	86	55	5.7	116	176	157	101	44	1.2	47.3569	1	0	0	0	1.08	1.1	1.08	0	1	1	1	1
7765	1	68.9	23.5	129	82	47	7.5	176	143	116	85	41	1.1	70.5647	0	2	0	0	1.26	1.14	1.14	0	1	1	0	1
3490	0	69	27.2	119	72	47	6.3	150	174	88	98	48	0.6	105.352	0	0	1	0	1.21	1.17	1.17	0	1	1	1	1
5000	1	69	35.8	168	95	73	8.2	158	191	211	112	45	1	78.7457	0	0	1	1	1.13	1.17	1.13	0	1	1	1	1
5064	1	69	25.9	159	83	76	8.8	152	175	133	114	40	1.5	49.3193	0	1	0	0	1.22	1.21	1.21	1	1	1	1	1
7008	0	69	26	124	71	53	6.6	126	202	119	115	71	1	58.4293	0	2	0	0	1.17	1.17	1.17	0	0	0	0	0
858	0	69.1	30.4	143	72	71	6.9	112	201	96	110	67	0.8	75.5678	0	0	0	0	1.4	1.39	1.39	0	1	0	1	1
1517	0	69.1	21	128	68	60	8	119	141	194	73	40	1.1	52.3282	1	2	0	0	1.12	1.03	1.03	0	1	1	1	1
3524	0	69.1	29.3	92	55	37	6.4	146	175	59	89	65	0.7	88.1576	0	0	0	0	1.16	1.14	1.14	0	1	0	0	0
3857	1	69.1	28.4	144	83	61	7.4	102	138	124	73	36	1.2	63.7858	0	0	0	0	1.19	1.03	1.03	0	1	0	0	0
4772	1	69.1	25.5	139	65	74	8.7	130	179	84	114	46	1	78.7225	1	0	1	0	1.31	1.22	1.22	0	1	1	1	1
5987	0	69.1	27.1	157	83	74	7.7	139	169	110	98	58	0.8	75.5678	0	0	0	0	1.14	1.18	1.14	0	1	0	0	0
6991	1	69.1	24	143	73	70	5.6	111	124	181	65	33	1.5	49.3048	0	0	0	0	1.2	1.21	1.2	1	1	1	1	1
1609	0	69.2	26	144	83	61	7.7	203	236	110	129	67	0.9	65.9446	0	0	0	0	1.23	1.25	1.23	0	1	0	1	1
2212	0	69.2	19	173	77	96	6.3	124	235	93	132	72	0.7	88.1317	0	0	1	0	1.16	1.16	1.16	0	0	0	0	0
2873	0	69.2	24.7	128	72	56	10.9	171	242	183	135	55	0.7	88.1317	0	0	0	0	1.16	1.28	1.16	0	0	0	0	0
3147	1	69.2	20.9	148	68	80	7.3	129	130	45	69	44	0.8	101.814	0	2	0	0	1.06	0.99	0.99	0	1	0	0	0
4899	1	69.2	30.1	111	69	42	6.2	107	176	133	110	46	1.8	39.9381	0	1	1	1	1.24	1.23	1.23	1	1	0	0	1
5129	1	69.2	29.1	123	85	38	6.5	146	167	170	111	32	0.9	88.8742	0	0	0	0	1.27	1.24	1.24	1	1	1	0	1
5299	0	69.2	19.8	121	50	71	6.5	126	193	133	120	60	1	58.395	0	2	0	0	1.18	1.15	1.15	0	0	0	1	1
5708	1	69.2	26.9	123	70	53	7.3	138	162	106	101	42	1.3	58.1408	0	2	0	0	1.2	1.25	1.2	0	0	0	0	0
6532	1	69.2	19.1	142	89	53	7.7	138	149	79	83	51	1.4	53.3752	0	2	0	0	1.09	1.08	1.08	0	1	0	0	0
189	0	69.3	21.2	138	77	61	8.1	148	207	153	104	58	0.9	65.9253	1	0	0	0	1.07	1.04	1.04	0	0	1	0	1
2380	1	69.3	20.9	131	83	48	9.5	98	202	81	111	57	1.6	45.7393	0	1	0	0	1.23	1.13	1.13	0	1	0	0	0
2383	0	69.3	30.4	159	73	86	10.5	203	178	73	80	77	0.9	65.9253	1	0	0	0	1.14	1.14	1.14	0	1	0	0	0
2556	0	69.3	23.3	137	64	73	7.4	173	179	106	95	51	0.8	75.5235	0	0	0	0	1.19	1.12	1.12	0	0	0	0	0
2830	0	69.3	29.6	139	73	66	6.1	130	155	71	83	53	1	58.3778	0	0	0	0	1.14	1.07	1.07	0	1	1	0	1
2877	0	69.3	22.8	107	59	48	6.7	155	165	50	81	65	0.8	75.5235	1	0	0	0	1.24	1.24	1.24	0	0	0	0	0
3954	0	69.3	26.1	130	60	70	7	134	144	209	81	33	0.9	65.9253	1	0	0	0	1.2	1.2	1.2	0	1	1	1	1
4034	0	69.3	34.3	155	65	90	8.4	131	175	130	78	56	0.8	75.5235	0	1	0	0	1.2	1.24	1.2	0	1	1	1	1
4147	0	69.3	24.4	132	77	55	6.6	87	191	97	101	72	0.8	75.5235	0	0	0	0	1.2	1.13	1.13	0	1	1	1	1
213	0	69.4	27.8	150	80	70	6.3	119	240	193	132	51	0.9	65.906	0	1	0	0	1.17	1.11	1.11	0	1	1	1	1
1505	0	69.4	30.6	174	98	76	6.4	103	252	77	124	96	1.3	43.1152	0	2	0	0	1.21	1.21	1.21	1	1	0	1	1
2746	0	69.4	32.4	104	83	21	7.2	136	177	84	96	56	0.9	65.906	0	1	0	0	1.13	1.13	1.13	1	1	1	1	1
3114	0	69.4	24.4	123	82	41	6.9	168	204	128	110	63	0.9	65.906	0	0	0	0	1.09	1.08	1.08	1	1	0	0	1
3186	1	69.4	24.5	185	87	98	10.8	110	128	86	66	41	1.9	37.5003	1	2	0	0	1.13	1.16	1.13	0	1	1	0	1
3727	0	69.4	30.7	150	77	73	7.1	122	198	185	127	41	1	58.3608	0	1	0	0	1.1	1.16	1.1	1	1	1	1	1
5367	1	69.4	23.2	130	65	65	6.3	97	185	48	115	58	1.2	63.7297	0	1	0	0	1.21	1.2	1.2	0	1	0	0	0
6440	1	69.4	25.3	167	99	68	8.5	158	229	303	150	39	1.2	63.7297	1	0	0	0	1.14	1.1	1.1	0	1	0	1	1
2217	0	69.5	24.7	131	66	65	6.1	93	229	104	126	70	0.9	65.8867	0	0	0	0	1.11	1.04	1.04	0	0	0	0	0
2893	1	69.5	19.8	117	80	37	11.5	124	196	99	112	47	1.3	58.0897	0	0	0	0	1.07	1.11	1.07	0	0	0	0	0
3623	0	69.5	27.9	153	81	72	6.5	159	179	105	113	63	0.7	88.0543	0	0	0	0	1.04	1.05	1.04	0	1	1	1	1
3657	1	69.5	21	124	62	62	6.8	111	104	69	49	42	1.1	70.4406	0	2	1	0	0.86	0.94	0.86	1	1	0	0	1
3802	0	69.5	25.4	115	62	53	8.2	148	188	152	94	57	0.8	75.4793	1	1	0	0	1.11	1.08	1.08	0	0	0	0	0
4127	1	69.5	25.7	126	82	44	8.4	144	188	186	111	44	1.5	49.2471	0	0	0	0	1.1	1.11	1.1	0	1	1	0	1
5675	1	69.5	26.2	107	77	30	8	153	175	102	118	41	1	78.6303	0	0	0	0	1.08	1.06	1.06	1	1	1	0	1
6985	0	69.5	27.7	130	68	62	6.5	151	184	128	97	66	1.2	47.2736	0	0	0	0	1.16	1.23	1.16	1	0	0	0	1
2210	1	69.6	24.1	132	69	63	10.3	210	193	166	112	48	1.6	45.6992	1	0	0	0	1.21	1.14	1.14	0	1	1	1	1
1008	0	69.7	25.3	105	55	50	6.7	173	193	85	101	76	0.8	75.4353	0	1	0	0	1.34	1.3	1.3	0	0	0	0	0
1143	1	69.7	28.4	149	88	61	7.2	153	215	106	121	67	1.9	37.4675	1	1	0	0	1.16	1.12	1.12	0	1	1	1	1
1603	0	69.7	22.8	140	79	61	9.2	160	283	148	155	64	0.7	88.003	0	0	0	1	1.12	1.19	1.12	0	1	0	1	1
4216	0	69.7	22.4	127	74	53	12.3	250	217	74	148	47	0.8	75.4353	0	0	0	0	1.2	1.17	1.17	0	1	0	0	0
6274	0	69.7	31.1	122	79	43	6.1	87	188	53	114	69	0.8	75.4353	0	0	0	0	1.11	1.15	1.11	0	1	1	0	1
1625	0	69.8	25.2	161	86	75	9.8	188	201	86	100	68	0.8	75.4134	0	1	0	0	1.15	1.16	1.15	0	1	0	1	1
2707	0	69.8	28.9	137	75	62	5.8	111	170	91	90	53	1	58.2927	1	0	1	0	1.17	1.16	1.16	0	1	1	1	1
3084	0	69.8	21.4	147	68	79	6.6	141	182	181	99	46	1.1	52.2212	0	1	0	0	1.03	1.03	1.03	1	1	0	0	1
3378	0	69.8	28.4	128	70	58	7.1	134	200	239	106	40	1.4	39.5351	0	0	0	0	1.05	1.03	1.03	0	1	1	0	1
4092	1	69.8	26.1	122	79	43	6.8	128	188	97	127	41	1	78.5616	0	2	0	0	1.18	1.23	1.18	0	0	0	0	0
4097	0	69.8	27	154	79	75	6.5	138	144	169	88	34	1.3	43.0649	1	0	1	0	1.12	1.09	1.09	1	1	1	1	1
4121	1	69.8	25.6	136	103	33	8.5	114	201	115	123	54	1.1	70.379	0	1	0	0	1.2	1.21	1.2	0	0	0	0	0
4433	0	69.8	30	157	78	79	6.9	125	234	168	153	46	2.3	22.2936	1	0	1	0	1.22	1.17	1.17	0	1	1	1	1
5144	1	69.8	22.8	125	68	57	7.4	107	124	67	83	39	1.5	49.2041	1	2	1	0	1.24	1.19	1.19	0	1	1	1	1
7648	1	69.8	27.7	132	79	53	6.5	86	129	170	72	30	1	78.5616	0	2	0	0	1.27	1.26	1.26	1	1	1	0	1
2426	1	69.9	30.4	118	72	46	7.3	135	171	155	105	37	1.4	53.2663	0	0	0	1	1.18	1.17	1.17	0	1	0	1	1
2518	0	69.9	30.7	102	52	50	6.3	129	167	79	82	61	0.7	87.9518	0	2	1	0	1.18	1.13	1.13	0	1	1	1	1
2619	1	69.9	24.9	139	85	54	8.5	171	228	346	140	39	0.9	88.6928	0	2	0	0	0.94	1.04	0.94	1	1	1	1	1
3034	0	69.9	27.8	157	63	94	7.5	160	194	128	111	49	1.1	52.206	0	2	0	0	1.19	1.2	1.19	0	1	1	0	1
3139	1	69.9	24.4	139	88	51	6.4	118	166	85	95	49	1	78.5388	0	0	0	0	1.19	1.22	1.19	0	1	1	0	1
4945	1	69.9	27.1	160	93	67	5.5	97	157	148	107	22	1.4	53.2663	1	1	0	0	0.62	0.65	0.62	0	1	1	1	1
7376	0	69.9	26.9	137	70	67	6.9	89	203	108	120	56	1.2	47.2186	0	0	0	0	1.25	1.22	1.22	0	1	0	0	0
2177	1	70	29.9	144	80	64	7.5	227	187	78	115	42	1.1	70.3381	0	2	0	0	1.17	1.15	1.15	1	1	1	1	1
2995	1	70	24.9	146	81	65	6.6	133	218	102	116	65	1.3	58.0053	0	0	0	0	1.16	1.19	1.16	0	1	0	1	1
3343	0	70	28	145	83	62	6.3	115	156	131	85	46	0.9	65.7909	1	0	1	0	1.19	1.2	1.19	0	1	0	0	0
4307	1	70	23.2	160	90	70	7.2	106	139	85	95	36	1.7	42.5618	1	2	0	0	1.22	1.2	1.2	1	1	1	1	1
4642	1	70	30.1	189	80	109	7.3	101	173	108	101	51	1.3	58.0053	0	2	1	1	1.2	1.19	1.19	1	1	0	1	1
5420	0	70	24.7	146	74	72	8.9	115	205	137	133	46	1	58.2589	0	1	1	0	1.14	1.15	1.14	0	0	0	0	0
5514	1	70	25.7	164	95	69	9.1	308	214	115	143	52	1	78.516	1	0	0	0	1.1	1.12	1.1	1	1	0	1	1
5875	1	70	22.5	132	70	62	8.3	80	156	70	108	36	1.1	70.3381	0	0	0	0	1.04	1.1	1.04	0	1	1	0	1
7429	0	70	30.7	177	77	100	6.9	117	166	58	100	49	1.2	47.2049	1	1	0	0	1.19	1.14	1.14	0	1	1	0	1
2025	0	70.1	29.7	98	58	40	10.6	200	168	161	88	42	0.9	65.7719	1	2	1	1	0.99	0.84	0.84	0	1	1	1	1
3694	1	70.1	27.4	140	87	53	8.3	160	186	95	100	48	1	78.4932	0	0	0	0	1.15	1.19	1.15	0	0	0	0	0
3938	0	70.1	29	160	81	79	6.6	81	163	112	81	48	0.8	75.3477	0	0	0	0	1.15	1.12	1.12	0	1	0	0	0
4431	0	70.1	25.6	125	68	57	7.6	169	222	137	157	39	0.9	65.7719	0	1	0	0	1.22	1.18	1.18	0	0	0	0	0
4991	0	70.1	19.7	141	82	59	7.7	175	161	744	47	28	1.2	47.1912	0	0	0	0	0.99	0.97	0.97	0	0	0	0	0
4991	0	70.1	18.9	121	69	52	7.3	188	184	138	110	51	0.8	75.3477	0	0	0	0	0.97	0.98	0.97					0
6539	0	70.1	30.7	157	92	65	8.5	104	226	311	117	53	0.9	65.7719	1	2	0	0	1.18	1.18	1.18	0	1	0	0	0
6550	0	70.1	23.2	144	63	81	6.9	173	177	143	99	64	0.8	75.3477	0	1	0	0	1.08	1.1	1.08	0	1	0	0	0
967	0	70.2	25.8	156	87	69	6.5	112	216	133	134	45	1	58.2251	1	2	0	0	1.21	1.14	1.14	1	1	1	1	1
1255	1	70.2	24.3	133	86	47	6.5	153	145	101	82	41	1.3	57.9717	1	1	0	0	1.14	1.15	1.14	0	1	1	1	1
4524	1	70.2	26.9	98	58	40	5.9	113	164	60	95	54	1.2	63.5816	0	0	1	0	1.16	1.17	1.16	0	0	0	0	0
4796	0	70.2	21.1	120	69	51	6.7	138	149	75	93	42	1	58.2251	0	1	1	0	1.23	1.24	1.23	0	1	0	0	0
4979	0	70.2	27.8	144	86	58	7.3	99	175	148	108	44	1	58.2251	0	1	0	0	1.18	1.13	1.13	0	1	1	0	1
5658	0	70.2	27.6	119	71	48	8.7	175	177	422	82	28	1.5	36.4671	1	0	0	0	0.99	0.99	0.99	0	1	1	0	1
5906	0	70.2	31.1	164	66	98	7.8	73	169	99	98	56	1.1	52.1607	0	2	1	0	0.9	0.88	0.88	0	1	1	1	1
1315	0	70.3	32.4	132	80	52	12.2	257	190	124	92	72	1.4	39.4778	1	0	0	0	1.16	1.19	1.16	0	0	0	0	0
1786	1	70.3	27.1	186	92	94	5.8	168	160	194	83	36	1.4	53.2046	1	0	1	0	1.27	1.25	1.25	0	1	1	1	1
2101	0	70.3	23	140	73	67	7.4	132	171	274	92	35	1.1	52.1456	0	2	0	1	1.08	1.11	1.08	0	1	1	1	1
2347	0	70.3	25.2	128	72	56	9.3	203	217	177	122	54	0.9	65.7338	0	0	0	0	1.09	1.09	1.09	0	1	1	1	1
2397	0	70.3	28.1	124	70	54	7.5	182	150	162	85	36	0.9	65.7338	0	0	0	0	1.16	1.18	1.16	0	1	0	1	1
2836	1	70.3	24.8	185	75	110	7.5	75	155	57	89	45	1.6	45.6065	1	2	0	0	1.19	1.16	1.16	0	1	1	1	1
4910	1	70.3	27.3	105	62	43	6.5	134	139	204	90	24	1.3	57.9549	0	1	0	0	1.19	1.21	1.19	1	0	0	0	1
5543	0	70.3	26.9	131	73	58	6.5	174	155	141	96	44	1.8	29.5393	1	1	0	0	1.12	1.08	1.08	1	1	1	1	1
6147	1	70.3	25	125	61	64	9	192	172	57	105	50	1	78.4478	0	0	0	0	1.3	1.27	1.27	0	1	1	1	1
6667	0	70.3	32	129	80	49	6.5	142	173	179	105	37	0.9	65.7338	0	0	0	0	0.96	1.01	0.96	1	1	1	0	1
7224	0	70.3	24.7	142	99	43	11.3	189	194	149	113	48	1.4	39.4778	1	0	0	0	1.11	1.09	1.09	0	1	0	1	1
7711	0	70.3	25.2	123	71	52	6.6	106	164	116	95	50	0.8	75.3042	0	0	0	0	1.31	1.19	1.19	0	0	0	0	0
1209	0	70.4	23.2	170	81	89	5.9	85	183	66	100	61	0.6	104.924	1	0	0	0	1.09	1.18	1.09	0	1	1	1	1
1698	0	70.4	23.5	120	67	53	6.7	137	211	145	114	59	2.1	24.7183	1	0	0	0	1.08	1.1	1.08	0	1	1	0	1
2595	0	70.4	26.1	116	73	43	6.6	103	115	218	39	54	1	58.1915	0	2	1	0	1.05	1.07	1.05	1	1	1	0	1
3539	0	70.4	31.4	143	71	72	8.8	124	191	162	109	44	1.1	52.1306	1	2	0	0	1.15	1.17	1.15	0	1	0	0	0
4795	1	70.4	25.8	128	72	56	7.6	135	151	151	98	32	1.1	70.2568	1	0	1	1	1.14	0.93	0.93	1	1	1	1	1
5423	0	70.4	18.8	134	75	59	7.1	121	153	110	93	51	0.8	75.2825	0	0	0	0	1.11	1.11	1.11	1	1	0	0	1
1115	0	70.5	25.4	125	72	53	8.1	76	206	73	112	55	0.8	75.2608	0	0	0	0	1.24	1.21	1.21	0	1	1	1	1
1283	1	70.5	28.7	138	67	71	9.9	257	143	125	81	37	1	78.4026	0	2	1	1	1.05	1.05	1.05	0	1	1	0	1
1660	0	70.5	28.8	145	81	64	7.5	139	190	77	99	65	0.6	104.893	1	1	0	0	1.24	1.18	1.18	0	0	0	0	0
2453	1	70.5	25	131	84	47	6.4	140	117	191	51	35	1.1	70.2366	1	0	0	0	1.21	1.21	1.21	0	1	1	1	1
2955	1	70.5	25.4	151	92	59	6.6	170	156	99	85	45	1.5	49.1045	1	1	0	1	1.2	1.15	1.15	0	1	0	0	0
3151	0	70.5	24.8	120	55	65	8.2	202	167	171	83	49	0.8	75.2608	0	0	1	0	1.35	1.42	1.35	1	0	0	0	1
3300	1	70.5	22.7	145	85	60	5.5	107	144	254	66	36	1.3	57.9215	0	0	0	0	1.19	1.16	1.16	0	1	0	0	0
3925	1	70.5	29.3	122	63	59	6.1	114	152	67	82	44	2.2	31.5627	1	0	0	0	1.17	1.1	1.1	0	1	1	1	1
4422	0	70.5	23.3	129	83	46	9	231	251	123	145	77	1.1	52.1155	0	0	0	0	1.23	1.22	1.22	0	0	1	0	1
4781	0	70.5	23.3	130	76	54	10	163	176	107	119	36	1.2	47.1367	1	1	0	0	0.97	1.09	0.97	0	1	1	1	1
1028	0	70.6	24.6	128	81	47	7.6	142	177	135	91	51	1	58.158	0	0	0	0	1.22	1.16	1.16	0	1	1	1	1
3131	0	70.6	21.4	167	85	82	10.9	215	150	133	87	32	1.1	52.1006	1	2	1	0	1.12	0.94	0.94	0	1	1	1	1
4021	1	70.6	23.5	150	87	63	7.9	144	225	132	143	61	1.3	57.9049	0	0	0	0	1.08	1.11	1.08	0	1	0	0	0
4030	0	70.6	27.3	153	90	63	8.6	165	174	117	109	46	0.7	87.7741	0	0	0	0	1.13	1.11	1.11	0	1	0	1	1
5440	1	70.6	24.7	150	96	54	8.8	157	222	169	153	39	1.1	70.2164	1	0	0	0	1.23	1.18	1.18	0	1	0	0	0
6495	0	70.6	22.9	151	93	58	6.1	89	123	73	73	36	1	58.158	0	0	1	0	1.19	1.1	1.1	1	1	0	0	1
6983	1	70.6	23.5	120	72	48	6.7	129	191	65	105	73	0.9	88.5135	0	2	0	0	1.17	1.17	1.17	0	1	1	0	1
307	0	70.7	22.9	119	65	54	9.2	178	208	289	109	46	0.7	87.7489	1	1	0	0	1.04	1.14	1.04	0	0	0	0	0
1208	0	70.7	21.2	142	74	68	6.5	125	169	62	68	87	0.7	87.7489	0	0	0	0	1.24	1.22	1.22	0	0	1	0	1
2002	0	70.7	22.9	145	74	71	8.1	124	194	67	102	71	0.8	75.2175	0	2	0	0	1.25	1.21	1.21	0	1	0	1	1
2152	0	70.7	25.7	139	71	68	7.7	176	127	84	66	37	1.1	52.0856	0	0	0	0	1.26	1.25	1.25	0	1	0	0	0
2345	0	70.7	25.1	135	70	65	8.4	191	175	174	107	32	1.2	47.1096	1	0	1	0	1.21	1.22	1.21	0	0	0	1	1
2469	1	70.7	26.7	132	72	60	7.1	142	205	121	127	46	1.1	70.1962	1	0	0	0	1.21	1.16	1.16	0	1	1	1	1
3781	0	70.7	26	148	80	68	7.1	99	205	859	44	35	0.9	65.6582	1	0	0	0	1.18	1.12	1.12	0	0	0	0	0
4136	0	70.7	28	158	66	92	6.5	80	217	129	146	46	0.8	75.2175	1	2	0	0	1.07	1.02	1.02	0	1	1	1	1
4355	0	70.7	28.7	145	74	71	9.3	195	243	330	143	55	1.1	52.0856	1	0	0	0	0.99	0.95	0.95	1	1	1	1	1
5528	1	70.7	29.6	116	67	49	8.5	101	191	139	136	33	1	78.3575	0	1	0	0	1.48	1.19	1.19	0	1	0	0	0
6355	0	70.7	30	122	51	71	7.1	90	157	237	65	48	4.8	9.51332	1	2	0	0	1.19	1.1	1.1	1	1	1	1	1
6905	1	70.7	26.5	129	75	54	7.4	132	133	143	71	38	1.2	63.49	0	0	0	0	1.14	1.18	1.14	1	1	1	0	1
6996	1	70.7	24.6	113	65	48	5.6	129	132	61	80	37	1.3	57.8882	0	0	0	0	1.13	1.07	1.07	1	1	1	0	1
1411	1	70.8	24.8	123	67	56	7.4	140	254	122	153	52	1.2	63.4718	0	0	0	0	1.23	1.32	1.23	0	0	0	0	0
4059	0	70.8	22.3	121	63	58	9	251	210	131	133	42	1.1	52.0706	1	0	0	0	1	1.15	1	1	1	1	1	1
4428	1	70.8	24.4	118	70	48	6.2	83	170	83	109	41	1.2	63.4718	0	2	0	0	1.2	1.33	1.2	0	0	0	0	0
1269	0	70.9	24.4	175	96	79	7.4	200	260	135	143	73	1	58.108	1	0	1	0	0.97	1.22	0.97	0	1	1	0	1
4069	0	70.9	20.8	135	85	50	6.2	133	191	128	87	74	1.3	42.9284	1	0	0	0	1.13	1.08	1.08	0	1	0	1	1
5506	1	70.9	23.2	142	96	46	7.7	121	162	88	99	40	1.6	45.5279	0	0	0	1	1.2	1.09	1.09	1	1	0	0	1
1363	0	71	26.9	110	60	50	6.2	115	180	76	102	56	0.8	75.1529	0	0	0	0	1.02	1.04	1.02	0	0	0	0	0
3825	1	71	24.7	138	67	71	7.1	100	128	115	76	28	1.4	53.0977	1	1	1	0	1.25	1.27	1.25	0	1	1	1	1
4083	0	71	32.2	104	50	54	7.2	157	189	169	123	46	1.1	52.0408	0	0	0	0	0.69	0.64	0.64	1	1	1	1	1
1489	1	71.1	23.9	120	65	55	7.7	170	219	149	140	47	1.1	70.1159	1	1	1	0	1.1	1.1	1.1	1	1	0	1	1
3232	0	71.1	33.7	124	66	58	6.1	150	192	375	95	44	1.1	52.026	1	0	1	0	1.03	1.03	1.03	1	1	0	1	1
3366	0	71.1	33.5	162	85	77	6.7	132	168	174	95	39	0.8	75.1314	1	0	0	0	1.15	1.15	1.15	0	1	1	0	1
5621	0	71.1	27.5	121	75	46	6.7	60	167	109	97	58	1.3	42.9039	0	0	0	0	1.07	1.08	1.07	1	1	1	1	1
5964	0	71.1	22.2	157	63	94	7.4	307	174	66	91	70	1.1	52.026	0	2	0	0	1.26	1.23	1.23	0	1	1	0	1
1947	0	71.2	29.8	136	74	62	9	110	207	130	105	70	0.9	65.5643	1	1	0	0	1.32	1.31	1.31	1	1	1	1	1
3133	0	71.2	37.8	118	101	17	8.3	125	155	115	83	51	1.1	52.0111	1	0	0	0	0.94	1.05	0.94	0	1	0	0	0
4400	0	71.2	28.7	130	80	50	6.4	132	175	73	113	44	0.7	87.6234	0	0	0	0	1.28	1.21	1.21	1	1	1	0	1
6629	1	71.2	27.7	165	87	78	6.2	84	145	78	87	40	1.9	37.3059	1	1	1	0	1.17	1.05	1.05	1	1	1	1	1
6699	0	71.2	31	148	87	61	6.6	89	197	107	117	63	0.8	75.11	1	0	1	0	1.18	1.1	1.1	1	1	1	1	1
6979	0	71.2	28.5	120	63	57	6.2	113	213	68	138	55	1.3	42.8917	0	0	1	0	1.1	1.15	1.1	1	1	1	0	1
453	0	71.3	26.5	138	75	63	6.1	160	171	115	98	39	1.4	39.3648	1	2	0	0	1.1	1.17	1.1	0	1	1	1	1
876	0	71.3	27.7	152	90	62	9	92	220	280	118	51	1.6	33.7431	0	0	0	0	1.19	1.2	1.19	1	1	1	1	1
1979	0	71.3	23.1	129	69	60	5.8	122	158	97	91	49	0.7	87.5985	0	1	0	0	1.23	1.17	1.17	1	0	0	0	1
3101	0	71.3	25.5	146	86	60	7.6	141	137	277	67	35	0.6	104.653	0	0	0	0	1.07	1.12	1.07	1	1	1	0	1
4694	0	71.3	24.9	157	86	71	12.1	137	226	262	137	47	0.9	65.5456	0	0	0	0	1.11	1.22	1.11	0	1	1	0	1
6896	0	71.3	30.1	146	86	60	7.4	140	165	154	102	39	1.4	39.3648	1	0	0	0	1.13	1.15	1.13	0	1	0	0	0
2062	0	71.4	28.8	135	74	61	8.2	145	160	128	96	39	1.1	51.9815	0	2	0	0	1.3	1.3	1.3	1	1	1	1	1
2844	1	71.4	28.9	132	78	54	9.3	111	211	135	113	49	1	78.201	1	0	1	0	0.69	1.04	0.69	0	1	1	0	1
3146	0	71.4	26.9	131	70	61	8.3	163	132	252	56	33	0.9	65.527	1	1	1	0	1.26	1.19	1.19	0	0	0	0	0
3306	0	71.4	28.8	124	78	46	6.4	148	241	78	126	77	0.8	75.0672	0	0	0	0	1.06	1.06	1.06	0	1	1	0	1
4058	1	71.4	26.8	137	66	71	5.9	100	162	164	103	33	1.5	48.9782	0	0	0	0	1.14	1.13	1.13	0	1	0	0	0
7417	1	71.4	22.8	133	53	80	12.4	317	220	55	128	82	1.5	48.9782	0	0	0	0	1.19	1.18	1.18	0	1	1	0	1
7673	0	71.4	32	140	76	64									0	0	0	0	1.07	1.08	1.07	0	1	1	0	1
1285	0	71.5	26.7	137	115	22	5.9	103	169	257	91	32	1	58.0086	0	0	0	0	1.19	1.27	1.19	1	1	0	1	1
2109	0	71.5	28.2	145	73	72	8.2	182	175	125	97	48	0.8	75.0459	1	2	1	0	1.07	1.05	1.05	1	1	1	0	1
3553	1	71.5	30.1	135	82	53	10.3	157	196	102	96	69	3.7	17.2736	0	0	1	0	0.84	0.89	0.84	1	1	1	1	1
3621	1	71.5	22.6	135	68	67	6	117	150	52	75	52	1.2	63.3452	0	0	0	0	1.03	1.06	1.03	1	1	1	0	1
5432	1	71.5	27.1	149	83	66	8.9	150	199	125	119	58	1.2	63.3452	1	2	0	0	1.24	1.27	1.24	0	1	0	1	1
5569	1	71.5	25.2	102	62	40	7.1	123	211	154	138	60	1	78.1788	1	0	1	1	1.3	1.21	1.21	0	1	1	1	1
6534	0	71.5	25.4	140	69	71	6.1	109	187	118	117	51	1	58.0086	1	0	0	0	1.24	1.18	1.18	0	1	1	1	1
1426	0	71.6	24.2	132	67	65	6	104	177	98	99	53	0.9	65.4898	0	0	0	0	1.2	1.19	1.19	0	1	0	0	0
2352	0	71.6	22.9	118	73	45	8.9	179	187	94	102	56	0.9	65.4898	0	0	0	0	1.14	1.19	1.14	0	0	0	0	0
3700	0	71.6	29.1	161	78	83	7.3	172	150	115	64	57	1	57.9922	1	1	1	0	1.13	1.13	1.13	1	1	1	1	1
4576	0	71.6	23.2	141	75	66	8.6	154	176	157	106	45	1.5	36.3212	1	0	0	0	1.1	1.12	1.1	0	1	0	1	1
5070	1	71.6	22	130	74	56	7.2	155	192	160	116	47	1.7	42.367	1	0	0	0	0.81	0.94	0.81	0	1	1	1	1
5133	0	71.6	25.4	106	55	51	5.8	86	185	168	98	58	1.5	36.3212	0	0	1	0	1.18	1.13	1.13	0	1	1	1	1
799	0	71.7	25.2	136	75	61	6.1	132	196	103	110	58	0.7	87.499	0	0	0	0	1.17	1.12	1.12	0	1	1	1	1
1357	0	71.7	22.4	136	82	54	7.8	223	190	173	99	61	1.3	42.8308	0	2	0	0	1.1	1.04	1.04	0	1	0	1	1
3441	1	71.7	29.4	128	66	62	7.5	137	178	126	106	46	1.2	63.3093	1	2	1	0	1.01	1.02	1.01	0	1	0	1	1
4262	0	71.7	31.1	135	80	55	6.6	146	179	98	111	43	1	57.9758	0	2	0	0	1.24	1.22	1.22	1	1	1	1	1
5455	1	71.7	31.5	105	65	40	8	110	235	219	151	45	1.6	45.4243	1	0	1	0	1.06	1.04	1.04	1	1	1	1	1
1278	0	71.8	23.8	140	72	68	7.5	152	184	114	100	53	0.6	104.505	0	2	0	0	1.18	1.13	1.13	0	0	0	0	0
2243	0	71.8	21.7	141	81	60	7.3	154	168	99	89	55	0.9	65.4527	0	0	0	0	0.98	1.11	0.98	0	1	1	0	1
2895	1	71.8	24.8	114	62	52	6.9	136	134	114	73	41	1.2	63.2914	0	0	0	1	1.08	1.07	1.07	0	1	0	0	0
3390	1	71.8	28.6	124	85	39	8.4	115	172	151	96	44	1.5	48.9227	0	0	0	0	1.02	1.05	1.02	0	1	1	0	1
4879	0	71.8	25.9	183	90	93	7.1	152	253	154	179	51	1.4	39.309	1	1	0	0	1.08	1.09	1.08	1	1	1	0	1
7283	0	71.8	27	135	82	53	7.2	150	152	132	81	48	1	57.9594	1	0	0	0	1.28	1.29	1.28	1	0	1	1	1
192	1	71.9	26.1	128	78	50	8.5	205	120	62	53	55	0.9	88.1863	1	0	0	0	1.19	1.21	1.19	0	0	0	0	0
3008	1	71.9	24	125	72	53	6	129	224	89	128	64	1	78.0903	0	0	0	0	1.21	1.24	1.21	0	1	1	0	1
6736	0	71.9	24.2	141	72	69	6.8	138	183	207	105	37	0.9	65.4342	0	0	0	0	1.22	1.19	1.19	0	0	0	0	0
1309	0	72	20	107	54	53	8.1	118	142	67	74	53	0.9	65.4158	0	0	0	0	1.17	1.11	1.11	0	0	0	0	0
2970	0	72	22.4	135	77	58	9.7	143	113	172	55	35	0.7	87.4249	1	1	0	0	1.18	1.15	1.15	0	0	0	0	0
3128	1	72	24.5	127	75	52	7	115	154	149	72	50	1	78.0683	0	0	0	0	1.11	1.14	1.11	0	1	1	1	1
3238	0	72	25.2	142	100	42	5.8	138	155	94	99	35	0.8	74.9398	0	1	0	0	1.21	1.2	1.2	0	1	0	0	0
4220	1	72	24.2	162	80	82	5.9	88	172	128	113	39	1.6	45.3858	0	0	0	0	0.98	0.95	0.95	0	1	1	1	1
4807	0	72	36.9	147	78	69	7	99	160	168	88	49	1.5	36.2801	0	1	0	0	1.11	1.1	1.1	0	0	1	0	1
5139	0	72	29.2	133	72	61	7	170	228	182	151	45	0.8	74.9398	1	0	0	0	1.18	1.16	1.16	1	1	1	1	1
6981	0	72	22.6	143	60	83	7.6	275	209	68	130	64	1.2	46.9357	0	0	0	0	1.01	1.1	1.01	0	1	1	1	1
833	0	72.1	25.7	143	77	66	10.5	156	129	156	55	46	1.1	51.8787	0	0	0	0	1.28	1.17	1.17	0	0	0	0	0
1989	0	72.1	22	150	68	82	7.2	103	196	109	111	55	0.8	74.9187	0	0	0	0	1.15	1.13	1.13	0	1	0	0	0
2951	0	72.1	27	135	74	61	8.1	137	187	217	103	39	0.7	87.4003	1	2	0	0	1.24	1.19	1.19	0	1	1	0	1
3239	0	72.1	17.8	118	60	58	6.9	157	180	148	96	58	1.2	46.9225	0	0	0	0	1.03	1.03	1.03	0	1	1	0	1
3387	0	72.1	23.1	125	68	57	7.4	143	169	260	85	33	1	57.9103	1	0	0	0	1.21	1.16	1.16	0	1	0	1	1
3562	0	72.1	27.3	123	78	45	6.4	156	188	186	99	42	2.1	24.5989	0	1	1	0	1.19	1.16	1.16	0	1	1	1	1
4309	0	72.1	21.6	143	81	62	8.3	161	169	40	53	99	0.7	87.4003	0	0	0	0	1.13	1.08	1.08	0	0	0	1	1
4471	0	72.1	28.7	138	72	66	5.7	99	190	246	108	43	1	57.9103	1	2	1	0	1.17	1.13	1.13	1	0	0	1	1
5676	0	72.1	24.2	120	66	54	7.1	209	232	283	142	44	1.1	51.8787	0	0	1	0	1.11	1.01	1.01	0	0	0	0	0
1029	0	72.2	29.7	177	87	90	8.2	176	229	275	122	51	0.9	65.379	0	1	0	0	1.1	1.13	1.1	0	1	1	1	1
1119	0	72.2	28.5	114	73	41	7.3	173	186	66	80	78	0.8	74.8976	0	0	1	0	1.15	1.14	1.14	0	0	0	1	1
1577	0	72.2	30.2	158	80	78	7.8	182	213	215	119	42	1.5	36.2597	1	0	0	0	1.25	1.14	1.14	0	1	1	1	1
2058	0	72.2	32.2	144	83	61	8.4	210	178	160	104	42	0.7	87.3757	0	0	1	0	1	1.06	1.06	1	1	1	1	1
2223	0	72.2	30	134	72	62	6.7	113	143	219	64	36	1.3	42.7704	1	2	1	0	1.07	1.04	1.04	1	1	1	0	1
2831	0	72.2	22.4	159	74	85	11.3	141	258	216	156	37	1.2	46.9093	1	2	0	0	1.16	1.04	1.04	0	1	0	1	1
3725	0	72.2	24.3	148	84	64	6.1	111	150	108	52	87	1	57.894	0	1	0	0	1.15	1.16	1.15	0	1	0	1	1
3793	1	72.2	22.1	108	62	46	7.3	106	120	114	70	34	1.7	42.2953	1	0	1	0	1.13	1.12	1.12	1	1	1	0	1
3809	0	72.2	28.9	174	70	104	5.9	97	160	62	75	69	0.8	74.8976	1	0	0	0	1.12	1.18	1.12	1	1	0	0	1
7692	1	72.2	25.5	139	79	60	7.4	131	168	46	77	82	1.1	69.8977	0	0	0	0	1.16	1.09	1.09	0	0	0	0	0
2674	1	72.3	26.2	119	67	52	8.9	127	190	239	107	34	1.4	52.9025	0	1	0	0	1.21	1.16	1.16	1	1	0	1	1
2983	1	72.3	21.3	150	84	66	6.2	135	178	65	113	49	1.2	63.2023	1	0	0	0	1.14	1.12	1.12	0	1	0	0	0
3247	0	72.3	24.4	126	68	58	7.2	131	145	86	65	65	0.9	65.3606	0	2	0	0	1.14	1.13	1.13	0	1	1	0	1
3312	0	72.3	23.8	125	77	48	6.5	140	195	126	108	40	0.7	87.3512	0	0	0	0	1.08	1.13	1.08	0	0	0	0	0
4735	1	72.3	21.2	105	64	41	6.5	128	160	114	104	24	1.6	45.3475	0	0	0	1	0.78	1.12	0.78	1	1	1	1	1
5018	0	72.3	39.8	140	80	60	7.8	120	169	159	99	43	1.1	51.8495	1	2	0	0	1.14	1.12	1.12	1	1	1	1	1
5507	0	72.3	27.3	124	69	55	6.2	121	176	143	104	48	1.6	33.6478	1	1	1	0	1.2	1.26	1.2	1	1	1	1	1
6845	0	72.3	26.7	137	69	68	5.9	104	155	64	81	59	1	57.8778	0	0	1	0	1.22	1.19	1.19	0	0	0	0	0
418	1	72.4	21.9	142	77	65	13.1	245	490	285	320	72	1.1	69.8584	1	0	0	0	1.06	1.19	1.06	0	1	0	1	1
797	1	72.4	23.6	136	67	69	6	138	163	149	93	41	1.4	52.8876	0	0	0	0	1.21	1.17	1.17	1	1	1	1	1
2020	0	72.4	21	130	68	62	8.5	78	177	86	90	67	0.7	87.3266	0	0	1	0	1.24	1.16	1.16	0	1	0	0	0
2328	0	72.4	24.5	127	62	65	8.2	123	235	120	130	62	0.9	65.3422	0	2	0	0	1	0.97	0.97	1	1	1	1	1
2952	0	72.4	29.5	114	70	44	10	251	172	114	85	64	1	57.8615	0	0	0	1	1.04	1.07	1.04	0	1	1	0	1
4557	0	72.4	23.2	101	57	44	7.4	61	188	179	117	43	1	57.8615	1	0	0	0	1.1	1.1	1.1	0	0	0	0	0
6616	1	72.4	30.6	125	69	56	7	104	129	95	69	43	1.3	57.6097	1	1	0	0	0.98	1.02	0.98	0	1	1	0	1
6984	1	72.4	23.9	110	60	50	6.3	101	141	56	79	44	1.3	57.6097	0	2	0	0	1.31	1.22	1.22	0	1	0	0	0
7257	0	72.4	23.4	132	65	67	10.9	299	168	157	108	37	1.1	51.835	0	2	1	0	1.28	1.25	1.25	0	1	1	0	1
1220	0	72.5	27.3	187	90	97	11.1	374	277	167	156	63	1.1	51.8204	1	0	0	0	1.05	1.03	1.03	0	1	1	1	1
1982	0	72.5	21.8	173	102	71	11.7	322	163	59	99	47	0.9	65.3239	0	0	0	0	1.21	1.18	1.18	1	1	1	1	1
2364	0	72.5	22.3	141	84	57	11.1	221	268	104	158	67	1.2	46.8698	0	2	0	0	1.13	1.09	1.09	1	1	1	1	1
2950	0	72.5	31.6	115	66	49	6.8	126	202	309	86	50	2.6	19.2039	1	0	0	0	1.14	1.14	1.14	1	1	1	1	1
198	0	72.6	23.6	131	80	51	12.2	249	237	394	125	48	0.7	87.2778	1	1	0	0	1.09	1.21	1.09	0	1	1	1	1
212	0	72.6	24	136	68	68	5.5	85	162	93	86	47	1.2	46.8567	0	1	1	0	1.11	1.11	1.11	0	1	0	0	0
1258	1	72.6	24.7	121	74	47	6.8	165	172	234	95	31	1.5	48.8128	0	2	0	0	1.37		1.37	0	0	0	0	0
2792	0	72.6	26.5	155	73	82	7.9	118	192	140	112	38	0.9	65.3057	1	0	1	0	1.18	1.24	1.18	1	1	0	1	1
3396	1	72.6	32.1	183	87	96	7	144	195	197	107	46	1.2	63.1492	0	0	1	0	0.93	0.96	0.93	0	1	0	1	1
3585	1	72.6	28	150	83	67	9.8	207	203	131	124	37	1.1	69.8193	1	0	0	0	1.01	1.01	1.01	0	0	0	0	0
3868	1	72.6	25.3	152	75	77	6.5	131	152	65	92	37	1.1	69.8193	0	2	0	0	1.08	1.11	1.08	0	1	1	1	1
4968	0	72.6	20.2	152	80	72	8.9	172	227	168	141	54	0.9	65.3057	0	2	0	0	1.08	1.1	1.08	0	1	1	1	1
6956	1	72.6	23.4	147	92	55	7	132	136	113	88	27	1.3	57.5774	0	0	0	0	1.15	1.17	1.15	0	1	0	0	0
7321	0	72.6	27.8	150	75	75	7.2	97	190	110	129	42	1.4	39.2207	0	2	1	0	1.13	1.17	1.13	0	1	1	1	1
1665	0	72.7	26.1	124	74	50	6.7	104	137	155	63	50	0.9	65.2874	0	0	0	0	1.04	1.06	1.04	0	1	0	1	1
1835	1	72.7	33.7	140	83	57	8.9	110	146	114	92	33	1.2	63.1315	0	0	0	0	1.05	0.96	0.96	1	1	1	0	1
2544	1	72.7	28	107	54	53	6.5	82	174	78	96	58	2.1	33.0964	1	2	0	0	1.28	0.85	0.85	0	1	1	1	1
3787	0	72.8	23.6	202	99	103	8.6	103	176	159	88	56	1.1	51.777	1	2	0	0	1.19	1.16	1.16	0	1	0	0	0
3860	0	72.8	29.2	182	112	70	7.2	149	219	112	107	80	0.9	65.2692	1	1	0	0	1.23	1.21	1.21	0	1	0	1	1
5366	1	72.8	26.1	137	68	69	5.4	89	184	84	103	66	1.7	42.2243	0	2	0	0	1.16	1.02	1.02	0	1	1	0	1
6651	0	72.8	24.2	152	83	69	8.4	159	201	208	121	51	1	57.7969	0	0	0	0	1.17	1.14	1.14	0	1	0	0	0
1692	1	72.9	31.2	162	83	79	6.8	136	261	1080	91	36	2.2	31.349	1	0	1	0	0.94	0.94	0.94	1	1	1	1	1
3570	0	72.9	23.5	154	88	66	6.4	128	176	88	84	63	0.8	74.7511	1	2	0	1	1.06	1.02	1.02	1	1	1	1	1
5172	0	72.9	38.7	130	68	62	7.8	119	160	192	97	34	1.9	27.5487	0	0	0	0	1.28	1.05	1.05	0	1	1	0	1
7634	0	72.9	27.7	128	72	56	5.9	115	149	109	91	42	1.1	51.7626	0	0	0	0	1.12	1.07	1.07	1	1	1	0	1
1878	1	73	22.9	130	72	58	7.9	119	203	92	123	48	0.9	87.9149	1	2	1	0	0.9	0.86	0.86	1	1	1	1	1
2439	1	73	26.7	165	92	73	6.5	106	177	154	93	48	1.2	63.0788	0	0	1	0	1.11	1.15	1.11	0	1	1	1	1
3025	0	73	27.7	122	73	49	7.4	164	151	81	60	78	0.8	74.7303	0	1	0	0	1.1	1.12	1.1	0	1	0	0	0
5891	1	73	22.7	129	79	50	6.7	205	149	81	94	35	0.9	87.9149	1	0	0	0	1.14	1.18	1.14	1	1	0	0	1
1299	0	73.1	24.9	132	81	51	8.9	122	174	96	90	66	1.6	33.5728	1	1	0	0	1.31	1.25	1.25	1	1	1	1	1
1681	0	73.1	24.4	137	80	57	9.1	146	231	331	114	46	1.8	29.306	1	0	1	0	1.2	1.11	1.11	1	1	0	0	1
1791	0	73.1	24.8	141	59	82	9	170	154	98	75	56	0.8	74.7095	1	1	0	0	1.28	1.23	1.23	0	1	0	1	1
1949	0	73.1	22.5	139	73	66	10.1	154	212	157	106	59	1.1	51.7338	1	2	0	0	1.2	1.18	1.18	1	1	1	1	1
2403	0	73.1	19.6	142	77	65	6.3	146	217	41	109	84	0.7	87.1562	0	0	0	0	1.11	1.18	1.11	0	0	0	0	0
3113	0	73.1	30.2	141	71	70	6.4	165	162	144	87	48	1.7	31.3043	0	1	0	0	1.11	1.19	1.11	0	1	1	1	1
3743	0	73.1	31	126	67	59	8.6	189	165	130	88	60	1.4	39.1661	1	1	1	0	0.76	0.96	0.76	0	1	1	1	1
4196	1	73.1	24.7	229	93	136	7.2	189	166	40	101	53	1.1	69.7221	1	0	0	0	1.15	1.17	1.15	0	1	1	1	1
5254	0	73.1	22.9	146	69	77	6.1	101	216	187	130	60	1.2	46.7914	0	1	1	0	1.13	1.1	1.1	1	1	1	0	1
5374	0	73.1	25.8	120	78	42	11.1	182	195	158	123	44	0.9	65.2147	1	1	0	1	1.18	1.08	1.08	0	1	0	0	0
6240	1	73.1	21.6	141	73	68	7.1	71	153	97	89	45	1.1	69.7221	0	0	0	0	1.17	1.17	1.17	1	1	1	1	1
7272	0	73.1	23.9	156	90	66	6.1	112	128	100	69	41	0.8	74.7095	0	1	0	0	1.22	1.19	1.19	1	1	1	0	1
842	1	73.2	25	118	61	57	7.7	196	143	58	64	66	1.4	52.7698	0	1	1	0	1.24	1.17	1.17	1	0	1	0	1
879	0	73.2	25.7	120	64	56	8.6	171	193	151	95	63	0.9	65.1966	1	2	1	0	1.22	1.2	1.2	1	1	1	0	1
1574	0	73.2	27.2	133	74	59	7.3	112	196	209	108	47	1.1	51.7195	1	0	0	1	1.15	1.06	1.06	0	1	1	1	1
1656	1	73.2	21.1	116	80	36	5.4	135	198	143	107	50	1.5	48.7313	0	0	0	0	1.07	1.07	1.07	0	0	0	0	0
2226	1	73.2	28.3	155	80	75	6.7	119	159	88	93	38	1.3	57.4813	0	1	1	0	1.02	1.08	1.02	1	1	0	0	1
2389	1	73.2	30.1	128	76	52	6.6	178	267	126	171	50	1.5	48.7313	0	2	0	0	1.14	1.12	1.12	1	1	1	0	1
3373	0	73.2	23.6	118	67	51	6.9	184	174	239	94	38	0.7	87.1321	0	2	0	0	1.18	1.16	1.16	0	0	0	0	0
3609	0	73.2	21.8	98	59	39	6.6	130	160	150	85	45	1.1	51.7195	0	0	0	0	1.11	1.15	1.11	1	1	0	1	1
739	0	73.3	27.5	149	68	81	10.3	117	159	90	72	69	0.9	65.1786	1	2	1	0	1.19	1.11	1.11	1	1	1	0	1
1018	0	73.3	20.5	120	70	50	6.9	154	219	76	114	71	1.1	51.7051	0	1	0	0	1.11	1.11	1.11	0	1	1	0	1
5260	0	73.3	28.5	138	71	67	10	288	223	196	139	42	1.4	39.1443	0	0	0	0	1.24	1.23	1.23	0	0	0	0	0
182	1	73.4	22.5	134	80	54	7.2	159	155	214	71	49	1.2	63.0088	0	0	0	0	1.32	1.26	1.26	0	0	0	0	0
2028	0	73.4	31.6	124	67	57	7.3	303	189	163	108	47	0.9	65.1605	0	0	0	0	1.23	1.19	1.19	0	1	1	1	1
2837	1	73.4	30.8	160	70	90	8.2	141	206	185	121	42	1.4	52.7406	1	0	0	1	0.86	1.04	0.86	1	1	1	1	1
4787	0	73.4	25.8	125	81	44	12.2	314	222	305	136	37	1.4	39.1335	1	0	0	0	1.28	1.14	1.14	0	1	0	1	1
7468	0	73.4	26.5	130	89	41	7.3	116	165	58	98	54	0.8	74.6474	0	2	1	0	1.15	1.14	1.14	0	1	1	0	1
1180	1	73.5	23.4	148	77	71	7.9	95	164	144	76	58	0.7	117.331	1	1	0	0	1.1	1.07	1.07	0	1	1	1	1
1724	0	73.5	24.6	129	78	51	7.1	266	203	115	112	53	0.9	65.1425	1	0	0	0	1.04	0.87	0.87	1	1	1	1	1
2737	0	73.5	24	117	64	53	7	75	114	157	59	19	1.9	27.5029	0	0	1	0	1.1	1.24	1.1	1	1	1	1	1
3117	1	73.5	27.6	122	84	38	8.6	71	212	103	128	51	1	77.7422	0	0	0	0	1.04	1.04	1.04	0	1	1	0	1
3672	1	73.5	25.1	156	90	66	7.4	154	134	123	82	32	2.1	33.0229	1	2	0	0	1.12	1.14	1.12	0	1	1	0	1
3963	0	73.5	26.4	133	64	69	7.4	101	159	196	78	44	1.1	51.6765	0	0	0	0	1.16	1.13	1.13	1	1	1	1	1
4467	0	73.5	27	134	71	63	6.4	101	143	76	90	47	0.6	104.01	1	0	0	0	1.23	1.19	1.19	0	1	0	0	0
5562	0	73.5	26.2	142	85	57	8.7	166	157	81	94	56	0.6	104.01	0	0	0	0	1.12	1.09	1.09	0	1	1	1	1
1308	1	73.6	23.9	154	86	68	6.1	110	194	108	116	48	1	77.7207	0	0	0	0	1.17	1.15	1.15	0	1	1	1	1
1434	0	73.6	26.9	137	84	53	8.2	163	119	93	49	54	1	57.6688	0	1	1	0	1.2	1.31	1.2	0	1	0	1	1
2854	0	73.6	25.6	127	70	57	9.6	276	155	98	79	46	0.9	65.1246	1	2	1	0	1.3	1.26	1.26	0	1	1	0	1
3736	0	73.6	27.1	164	66	98	9.3	237	269	106	179	63	1.5	36.1186	1	2	0	0	1.18	1.14	1.14	0	1	1	1	1
3770	1	73.6	25.7	144	86	58	6.8	95	186	160	110	43	0.9	87.7689	0	2	0	0	1.19	1.24	1.19	1	1	0	0	1
4877	1	73.6	22	116	78	38	5.3	111	156	166	84	48	1.2	62.974	0	0	1	0	1.24	1.18	1.18	0	0	0	0	0
5376	1	73.6	25.7	126	70	56	6.9	127	140	179	93	26	1.2	62.974	1	2	0	1	1.11	1.09	1.09	0	1	1	0	1
434	1	73.7	23.2	125	70	55	13.1	295	205	187	105	53	1.2	62.9567	0	0	0	0	0.69	1.02	0.69	0	1	0	1	1
1636	0	73.7	28.4	125	66	59	6.5	140	180	126	87	61	1.2	46.7139	0	0	1	0	1.21	1.19	1.19	0	1	1	1	1
2592	0	73.7	28.5	155	78	77	5.2	110	219	106	129	55	1.4	39.1011	0	1	0	0	0.98	1.01	0.98	0	1	1	0	1
2810	0	73.7	30.9	159	95	64	8.2	160	230	249	127	28	0.9	65.1066	1	0	0	0	1	0.99	0.99	1	1	1	1	1
5124	0	73.7	22.5	167	87	80	8.3	164	161	118	99	46	0.7	87.0117	0	0	1	0	1.21	1.23	1.21	0	0	0	0	0
5279	0	73.7	22.7	121	68	53	6.8	102	129	157	83	25	0.9	65.1066	0	0	0	0	1.08	1.15	1.08	0	0	0	0	0
1000	0	73.8	22.5	154	93	61	7.7	227	202	395	87	48	1	57.637	1	0	0	0	0.82	1.11	0.82	0	1	0	0	0
1607	0	73.8	26.8	168	91	77	8.6	110	162	158	88	36	1.5	36.0987	1	2	1	0	1.01	0.63	0.63	0	1	1	1	1
2757	1	73.8	26.7	121	69	52	6	135	163	216	77	48	1.7	42.1075	0	0	0	0	1.2	1.11	1.11	0	1	1	1	1
4704	0	73.8	28	125	63	62	8.6	263	175	185	100	42	1	57.637	1	2	1	1	1.22	1.38	1.22	0	1	0	1	1
2382	1	73.9	22.8	134	95	39	5.9	155	183	51	93	75	1.1	69.5682	0	1	0	0	1.1	1.17	1.1	0	1	0	0	0
3881	1	73.9	19.3	142	82	60	5.8	147	144	45	59	64	1.2	62.9221	0	1	0	0	1.08	1.12	1.08	0	1	1	1	1
4106	1	73.9	23.3	122	70	52	5.7	82	127	45	69	49	1.5	48.6372	1	0	0	0	1.14	1.17	1.14	0	1	1	0	1
5273	1	73.9	22.1	173	106	67	9.2	136	208	176	140	36	1.2	62.9221	0	1	0	0	1.12	0.94	0.94	0	1	0	1	1
7076	0	73.9	31.4	169	85	84	6.9	130	192	158	109	62	1.2	46.6882	0	0	0	0	1.15	1.09	1.09	1	1	0	0	1
7373	0	73.9	19.3	120	69	51	6.4	89	145	155	77	45	0.8	74.5446	0	0	0	0	1.13	1.11	1.11	0	1	0	0	0
3100	1	74	24.3	132	68	64	6.2	145	155	116	97	30	1	77.6352	0	0	0	0	1.18	1.16	1.16	0	1	0	0	0
3463	0	74	25.3	161	85	76	5.7	127	117	333	38	33	0.6	103.867	1	0	0	0	1.15	1.06	1.06	0	1	0	1	1
4022	0	74	16.8	121	63	58	13.1	373	224	126	142	70	0.8	74.5241	0	0	0	0	1.08	1.04	1.04	0	1	0	0	0
4141	1	74	23	127	69	58	6.6	113	139	78	88	36	1.3	57.3546	1	0	0	0	1.19	1.19	1.19	1	1	0	1	1
2190	1	74.1	24	112	63	49	8.1	159	184	46	101	59	1	77.614	0	2	0	1	1.28	1.22	1.22	0	1	0	0	0
3391	0	74.1	26.4	158	72	86	9.1	82	291	103	155	83	1	57.5896	0	0	0	0	1.21	1.28	1.21	0	1	1	1	1
5010	0	74.1	22.6	146	78	68	9.7	192	162	337	90	31	1.3	42.5455	1	0	1	1	1.23	1.23	1.23	0	1	0	1	1
6644	0	74.1	28.2	128	80	48	7.5	140	180	191	105	46	0.8	74.5037	0	0	0	0	1.11	1.12	1.11	0	1	0	0	0
3550	1	74.2	19.8	152	81	71	8.1	64	149	108	77	44	1.4	52.6246	1	1	0	0	1.13	1.03	1.03	0	1	1	1	1
4138	0	74.2	31.5	142	70	72	8.6	134	180	329	99	34	1.1	51.5772	0	0	1	0	1.03	1.1	1.03	0	1	1	1	1
4177	0	74.2	30.7	120	75	45	8.4	147	193	137	122	42	0.8	74.4833	0	1	0	0	1.12	1.14	1.12	0	0	1	0	1
5571	0	74.2	25.4	170	57	113	6.5	96	165	78	104	58	0.9	65.0173	0	0	1	0	1.15	1.23	1.15	0	1	1	1	1
683	0	74.3	21	131	79	52	13.4	296	304	490	158	59	0.8	74.463	0	0	1	0	1.16	1.12	1.12	0	1	0	1	1
1081	1	74.3	29.6	138	65	73	6.3	137	199	298	99	38	1.2	62.8532	1	0	1	0	1.17	1.18	1.17	0	0	0	0	0
2606	0	74.3	30	154	86	68	6.9	93	267	215	165	58	2.1	24.4492	1	1	0	0	1.24	1.31	1.24	0	1	1	1	1
2638	1	74.3	25.9	148	85	63	7.8	151	267	312	157	35	1.1	69.492	1	0	0	0	1.27	1.22	1.22	0	1	0	1	1
2833	1	74.3	35.8	165	92	73	9.6	170	201	172	120	37	0.9	87.6005	0	0	1	0	1.07	1.04	1.04	1	1	1	1	1
4040	0	74.3	24.8	163	85	78	8	220	196	165	114	40	0.7	86.8686	0	0	0	0	1.1	1.19	1.1	0	1	0	0	0
5364	0	74.3	31	180	80	100	6.5	100	186	303	99	42	2.3	22.0126	1	0	1	0	1.08	1.18	1.08	0	1	1	0	1
5943	1	74.3	23.8	138	67	71	6.8	102	185	132	117	42	1.5	48.584	0	2	0	0	1.21	1.19	1.19	0	1	1	1	1
7197	1	74.3	22.2	120	60	60									0	0	1	0	1.11	1.15	1.11	0	1	0	0	0
7642	0	74.3	29.4	139	63	76	6.7	106	204	217	106	61	0.7	86.8686	0	0	1	0	1.32	1.26	1.26	1	1	0	0	1
1139	0	74.4	26.2	172	66	106	8.5	189	226	171	136	42	0.7	86.8449	1	1	0	0	1.01	1.03	1.01	1	1	1	1	1
3563	1	74.4	22.5	146	83	63	7.4	169	142	89	59	65	1	77.5503	1	2	0	0	1.07	1.14	1.07	0	1	1	1	1
6874	0	74.4	24.9	130	72	58	6.7	135	169	79	107	46	0.8	74.4426	1	0	1	0	1.29	1.27	1.27	1	1	1	1	1
205	0	74.5	25.9	160	84	76	7.8	158	341	781	129	45	0.9	64.9641	1	0	0	0	0.99	0.98	0.98	0	1	0	1	1
1135	0	74.5	27.4	130	77	53	9.1	111	182	233	83	55	1.3	42.499	0	0	0	0	1.21	1.24	1.21	0	1	1	0	1
1409	0	74.5	29	110	70	40	6.8	157	176	66	84	73	1.4	39.0155	0	1	0	0	1.24	1.1	1.1	0	1	1	0	1
1494	0	74.5	26	165	90	75	7.1	120	220	106	127	54	0.7	86.8212	0	1	0	0	1.16	1.27	1.16	0	1	0	1	1
2394	0	74.5	27	151	88	63	6.2	104	224	120	130	63	1.1	51.535	1	0	0	0	1.23	1.31	1.23	0	1	1	1	1
2817	0	74.5	29.7	167	87	80	8.1	128	238	282	127	53	1	57.5267	0	0	0	0	1.11	1.12	1.11	0	1	1	1	1
3959	0	74.5	26.1	140	76	64	8	112	195	130	106	50	1.1	51.535	0	2	0	0	1.13	1.12	1.12	1	1	1	1	1
4594	1	74.5	33.7	126	74	52	6.6	161	174	174	111	41	1.9	36.9644	0	2	0	0	1.15	1.03	1.03	0	1	1	0	1
4875	0	74.5	27	130	73	57	7.3	142	141	212	74	40	1	57.5267	0	0	0	0	1.2	1.21	1.2	1	1	0	1	1
7171	1	74.5	21.3	112	70	42	6.7	115	126	64	65	44	1.3	57.2763	0	0	0	0	1.14	1.12	1.12	0	1	1	1	1
1685	0	74.6	22.2	121	70	51	7.2	108	154	103	86	42	0.9	64.9464	0	1	0	0	1.19	1.2	1.19	0	1	1	1	1
2395	1	74.6	24.2	157	93	64	7.8	166	215	171	131	39	1.2	62.8018	0	0	0	0	1.03	1.04	1.03	0	1	0	0	0
4820	0	74.6	19.8	139	71	68	8.2	109	155	92	95	48	1	57.511	1	1	0	0	1.11	1.01	1.01	1	1	0	1	1
319	0	74.7	21.3	146	69	77	11.7	362	192	63	120	57	1	57.4954	0	1	1	0	1.07	1.13	1.07	0	1	1	1	1
4105	1	74.7	34.8	160	90	70	8.2	97	183	192	90	47	1.3	57.2451	1	2	0	1	1.17	1.02	1.02	0	1	1	1	1
4609	0	74.7	23.4	120	75	45	6.2	81	227	161	146	52	1	57.4954	0	0	0	1	1.11	1.04	1.04	0	1	1	1	1
6043	0	74.7	23.7	151	84	67	5.9	107	217	327	121	36	1.2	46.5862	0	0	0	0	1.21	1.18	1.18	0	1	0	0	0
6158	0	74.7	27.8	118	70	48	6.9	126	163	43	89	71	0.6	103.668	1	0	0	0	0.99	0.94	0.94	0	1	0	0	0
7204	1	74.7	27.4	132	66	66	7.2	127	149	138	86	35	1.8	39.3228	0	0	0	0	1.23	1.25	1.23	0	1	1	0	1
1087	1	74.8	24.6	114	69	45	7.3	227	186	156	93	53	0.8	100.218	1	0	1	0	1.15	1.21	1.15	0	0	0	0	0
1662	0	74.8	30.3	158	82	76	6.8	176	179	187	99	50	0.9	64.9111	1	0	0	0	1.14	1.07	1.07	0	1	0	1	1
1684	1	74.8	24.8	145	76	69	9.4	105	175	116	100	44	1.2	62.7676	0	2	0	0	1.26	1.18	1.18	0	1	1	1	1
1693	0	74.8	29.7	141	80	61	7.8	140	147	241	65	37			0	0	0	0	0.89	0.79	0.79	1	1	1	1	1
1700	0	74.8	25.2	163	74	89	6.2	124	138	166	68	41	0.9	64.9111	1	1	1	0	1.23	1.16	1.16	0	1	1	1	1
1948	0	74.8	20.9	132	76	56	8	164	191	74	81	89	1	57.4797	1	0	0	0	1.22	1.13	1.13	0	1	1	0	1
2949	1	74.8	22.5	133	72	61	7.3	126	139	86	70	52	1	77.466	0	2	0	0	1.22	1.19	1.19	0	1	1	0	1
3966	0	74.8	26.9	170	82	88	6.6	129	191	360	95	27	0.8	74.3616	0	0	0	0	1.21	1.16	1.16	0	1	1	1	1
4865	0	74.8	20.8	112	64	48	6.7	81	253	121	175	54	1	57.4797	0	2	0	1	0.83	1.16	0.83	0	1	0	0	0
1353	1	74.9	28.5	128	72	56	8.5	99	232	291	137	37	1.2	62.7506	1	0	0	0	1.11	1.15	1.11	0	0	0	0	0
2349	0	74.9	31.5	154	81	73	6.7	106	198	118	112	58	1.3	42.4528	1	2	0	0	1.09	1.06	1.06	0	1	1	0	1
2988	1	74.9	27.6	145	77	68	6.4	136	210	161	126	44	1	77.445	0	1	0	0	0.92	0.9	0.9	0	1	0	1	1
3271	1	74.9	23.6	112	72	40	7	133	205	175	112	49	1.4	52.5244	0	1	1	0	1.08	1.09	1.08	1	1	1	1	1
6830	0	74.9	25.1	116	56	60	6.2	110	172	106	116	35	0.9	64.8935	0	0	1	0	1.09	1.07	1.07	0	1	1	1	1
2652	0	75	33.5	122	67	55	6.7	172	158	125	81	45	0.8	74.3213	1	0	1	0	1.17	1.23	1.17	1	1	1	1	1
2974	0	75	23.7	125	69	56	8.6	187	216	154	124	60	1.4	38.9626	0	2	0	0	1.11	1.07	1.07	1	1	1	0	1
6267	0	75	25.7	135	72	63	5.8	101	145	62	88	37	1.2	46.5483	0	0	0	0	1.14	1.12	1.12	0	1	0	0	0
1137	1	75.1	25.5	155	88	67	7.5	172	315	413	172	51	1.4	52.496	1	0	0	0	1.26	1.31	1.26	1	1	0	1	1
2396	1	75.1	29.7	127	100	27	6.4	127	178	70	108	49	1.2	62.7167	0	0	0	0	1.13	1.06	1.06	0	1	0	0	0
2605	1	75.1	31	170	79	91	6.8	108	174	99	87	55	1.1	69.3411	1	2	0	0	1.18	1.25	1.18	0	1	0	0	0
3185	0	75.1	22.3	122	74	48	6.6	142	239	475	113	35	1.5	35.971	1	0	0	1	0.67	1.15	0.67	0	0	0	0	0
3213	0	75.1	24.6	124	79	45	6.1	106	199	125	124	53	1.5	35.971	1	1	0	0	1.23	1.21	1.21	0	1	1	0	1
3533	0	75.1	26.4	182	110	72	8.7	106	243	164	148	44	1.2	46.5358	0	0	0	0	1.12	0.75	0.75	0	1	1	1	1
7950	0	75.1	24.2	134	62	72	6.5	104	184	70	93	77	1.4	38.952	0	2	0	0	1.13	1.18	1.13	0	1	1	0	1
4633	0	75.2	27.9	146	71	75	7.4	189	141	115	89	45	0.9	64.8409	0	0	0	0	1.21	1.25	1.21	1	1	1	1	1
6517	1	75.2	30.8	131	68	63	7.2	72	224	226	137	41	2.2	31.1519	1	0	1	1	0.85	1.01	0.85	0	1	1	1	1
1397	1	75.3	24.2	137	75	62	7.1	129	198	121	120	43	1.3	57.1522	1	1	0	0	1.2	1.16	1.16	0	0	0	0	0
2161	0	75.3	24	139	79	60	9.1	117	159	106	73	58	1.4	38.931	1	1	0	0	1.03	1.04	1.03	0	1	0	1	1
2644	0	75.3	28.3	134	70	64	8.3	255	254	181	125	81	1.2	46.5106	1	0	0	0	1.22	1.16	1.16	0	1	1	1	1
3028	0	75.3	26.3	167	88	79	10.4		191	103	108	49	0.8	74.2611	0	0	0	0	1.14	1.15	1.14	0	1	1	1	1
3058	0	75.3	26.6	149	94	55	6.7	70	204	144	119	37	1.2	46.5106	0	1	0	0	1.04	0.99	0.99	0	1	1	1	1
4225	0	75.3	30.1	146	79	67	7.9	161	178	83	102	56	1	57.4021	0	0	0	1	1.07	1.06	1.06	1	1	1	1	1
4392	0	75.3	27.4	125	78	47	7.1	91	154	85	93	46	1.3	42.4069	0	1	1	0	1.01	1.07	1.01	0	1	0	1	1
4810	0	75.3	24.8	155	86	69	10	155	223	131	133	74	0.7	86.6332	1	0	0	0	0.95	0.93	0.93	0	1	1	1	1
4821	0	75.3	24.7	132	77	55	6.6	121	197	138	127	41	1	57.4021	0	0	0	0	1.28	1.21	1.21	1	1	1	0	1
6788	0	75.3	30.8	130	65	65	6.9	101	210	126	135	50	1.6	33.3713	0	0	0	0	1.05	0.99	0.99	1	1	1	0	1
1189	0	75.4	25.1	136	70	66	7	170	158	97	100	32	0.8	74.2411	1	0	1	0	1.15	1.07	1.07	0	1	1	1	1
1649	1	75.4	27.7	130	65	65	5.5	100	145	110	74	48	1.3	57.1368	1	0	0	0	1.04	1.01	1.01	0	1	1	1	1
2241	0	75.4	30.2	140	78	62	6.4	150	314	167	195	56	1.2	46.4981	1	1	1	0	0.97	0.91	0.91	0	1	1	1	1
2480	1	75.4	23.8	118	74	44	6.8	88	122	69	60	52	1.3	57.1368	0	2	1	0	1.07	1.01	1.01	0	1	0	0	0
2525	0	75.4	24	140	92	48	8.2	133	208	127	103	69	1	57.3866	0	0	0	0	1	0.99	0.99	0	1	1	0	1
2539	0	75.4	21.9	137	79	58	6.9	102	232	99	137	53	0.9	64.8059	0	0	0	0	1.12	0.98	0.98	0	0	0	0	0
3689	0	75.4	25.9	145	66	79	7.2	146	203	168	126	44	0.8	74.2411	0	2	0	0	1.22	1.17	1.17	0	1	1	0	1
4318	0	75.4	27.4	130	70	60	8.6	48	174	109	113	38	1.3	42.3955	0	0	1	0	1.2	1.18	1.18	0	1	1	0	1
7591	0	75.4	26.5	156	85	71	5.5	90	159	255	76	37	0.7	86.6099	1	0	0	0	1.14	1.11	1.11	0	1	1	0	1
2471	1	75.5	25.6	135	77	58	8.1	157	215	94	130	54	2	34.7457	1	1	1	0	1.19	1.06	1.06	0	1	1	1	1
3651	1	75.5	24.5	137	77	60	7.8	124	117	72	65	46	1.5	48.4262	1	0	0	0	1.17	1.1	1.1	0	1	0	0	0
4878	0	75.5	23.2	123	67	56	9.6	157	243	198	150	52	0.6	103.444	1	0	0	0	1.14	1.11	1.11	0	1	1	0	1
4880	1	75.5	23.8	149	71	78	8.7	155	156	66	93	49	1	77.3196	0	0	0	0	1.14	1.14	1.14	0	1	0	1	1
6598	1	75.5	24.5	111	76	35	6.2	120	137	122	98	37	1.7	41.9133	0	0	1	0	1.22	1.28	1.22	1	1	1	0	1
7574	0	75.5	26.1	124	63	61	6.6	95	154	118		58			0	0	0	0	1.2	1.22	1.2	0	1	1	0	1
7603	0	75.5	25	176	76	100	7.3	145	193	216	118	38	1.3	42.3841	0	1	1	0	1.06	0.95	0.95	1	0	0	1	1
2459	0	75.6	27.9	145	77	68	8.6	91	169	74	88	61	0.8	74.2012	0	1	0	0	1.14	1.06	1.06	0	1	0	1	1
3783	1	75.6	18.2	174	94	80	6.3	128	188	69	114	57	1.2	62.6322	0	0	0	0	0.99	0.95	0.95	0	0	0	0	0
4128	1	75.6	28.4	154	70	84	7.6	150	190	114	109	65	0.9	87.2925	0	0	0	0	1.18	1.19	1.18	1	1	1	1	1
4761	0	75.6	21.7	115	63	52	5.8	127	236	104	164	43	1.1	51.3819	0	0	0	0	1.17	1.29	1.17	0	1	0	1	1
4762	0	75.6	23.4	157	76	81	7	165	212	121	140	54	1.1	51.3819	1	0	0	0	1.08	1.09	1.08	0	1	0	1	1
1884	1	75.7	32.7	124	60	64	6.4	169	178	196	90	55	1.8	39.2168	1	1	1	0	1.12	1.16	1.12	1	1	0	1	1
2224	1	75.7	23.7	104	67	37	5.4	105	139	124	78	36	0.9	87.2691	0	0	0	1	1.12	1.17	1.12	0	0	0	0	0
2522	1	75.7	25.9	123	69	54	6.7	129	160	70	92	42	1.5	48.4002	0	0	0	1	1.08	1.06	1.06	0	1	1	0	1
4056	1	75.7	24.6	128	78	50	7	104	171	166	122	32	1.1	69.2292	0	0	0	0	1.26	1.23	1.23	0	1	0	0	0
4361	0	75.7	28.4	155	79	76	6.4	63	199	85	103	76	0.9	64.7537	1	2	1	0	1.12	1.11	1.11	0	1	0	1	1
4497	1	75.7	24	132	67	65	7.4	176	175	103	115	39	1.5	48.4002	0	1	0	0	1.2	1.17	1.17	1	1	1	1	1
7275	0	75.7	24	148	79	69		103	168	64	109	41	0.8	74.1813	0	0	0	0	1.09	1.04	1.04	1	1	1	0	1
1048	0	75.8	27.8	130	70	60	6.7	58	149	253	67	38	1	57.325	1	0	0	0	1.12	1.14	1.12	1	1	1	0	1
1720	1	75.8	21.7	133	82	51	6.3	166	192	56	104	55	1.2	62.5986	1	0	1	0	1.17	1.14	1.14	1	0	0	0	1
2425	1	75.8	30.4	200	98	102	8.5	122	236	168	144	47	1.6	44.9144	1	2	0	1	0.97	0.95	0.95	1	1	1	1	1
3467	1	75.8	20.9	124	63	61	9	141	125	88	67	41	1.1	69.2107	0	0	0	0	1.17	1.17	1.17	0	0	0	0	0
7142	0	75.8	30.2	148	75	73	7.9	148	198	194	125	40	1.1	51.3543	1	0	0	0	1.23	1.14	1.14	0	1	0	0	0
7759	0	75.8	28.3	125	60	65	7.3	110	186	244	107	31	1.5	35.9033	1	0	1	0	1.12	1.06	1.06	1	1	1	1	1
1068	0	75.9	27.5	127	78	49	6.3	96	212	170	109	58	1	57.3097	1	0	0	0	0.85	0.99	0.85	0	1	1	1	1
2106	0	75.9	21.9	140	79	61	7.4	140	175	97	96	56	0.8	74.1416	0	0	0	0	1.2	1.12	1.12	0	1	1	0	1
5570	0	75.9	27.4	128	60	68	6.7	106	193	326	108	41	1.2	46.4358	1	2	0	0	1.13	1.01	1.01	1	1	0	1	1
7221	0	75.9	24.7	144	89	55	7.7	121	210	54	142	54	0.9	64.719	0	0	0	0	1.23	1.22	1.22	0	0	0	0	0
286	1	76	25.5	145	92	53	8.1	168	192	163	116	45	1.2	62.5652	0	0	0	0	1.15	1.15	1.15	0	0	0	0	0
1405	0	76	25.6	113	70	43	5.5	88	163	94	74	67	1.1	51.3268	0	0	0	0	1.14	1.07	1.07	0	1	0	0	0
3424	0	76	21.1	143	83	60	6.8	143	172	108	84	60	0.9	64.7017	1	0	0	0	1.08	1	1	1	1	1	1	1
826	0	76.1	24.2	137	70	67	6.1	127	117	87	53	48	0.7	86.4475	0	0	1	0	1.12	1.19	1.12	0	1	0	1	1
2288	1	76.1	26.5	175	83	92	4.5	117	152	140	70	54	1.1	69.1552	0	0	0	0	1.24	1.2	1.2	0	1	1	0	1
2842	0	76.1	27.5	161	81	80	7.7	155	198	114	112	41	1.1	51.3131	1	0	0	0	0.98	0.94	0.94	0	1	1	1	1
2851	0	76.1	22.8	134	75	59	5.6	122	164	101	86	45	0.8	74.102	0	0	0	0	1.16	1.13	1.13	0	1	1	1	1
7526	0	76.1	24.9	126	78	48									0	0	0	1	0.84	0.83	0.83	1	0	0	1	1
1188	0	76.2	29.6	149	67	82	6.5	122	226	63	116	84	0.7	86.4245	0	0	1	0	1.01	0.92	0.92	0	1	1	1	1
2549	0	76.2	24.4	126	74	52	6.8	155	134	103	75	41	0.8	74.0822	0	0	0	0	1.21	1.21	1.21	1	1	1	0	1
3304	0	76.2	27.8	151	78	73	7.8	172	194	125	112	47	0.9	64.6672	0	1	0	0	1.12	1.19	1.12	0	1	0	0	0
3522	1	76.2	26.6	152	66	86	6.8	115	180	114	95	51	1.5	48.3356	0	0	0	0	1.17	1.08	1.08	0	1	1	0	1
4793	0	76.2	21.4	136	72	64	6.3	99	166	140	94	53	1	57.2638	0	0	1	0	1.15	1.18	1.15	0	1	0	0	0
5277	0	76.2	24	129	62	67	6.5	121	234	89	159	53	1	57.2638	0	0	0	0	1.2	1.2	1.2	0	1	0	0	0
1356	0	76.3	28.9	168	75	93	5.5	114	222	178	138	40	1	57.2485	0	0	0	0	1.08	1.07	1.07	0	1	0	1	1
1442	0	76.3	26.2	157	81	76	7	142	211	147	104	71	1.2	46.3862	0	0	0	0	1.14	1.23	1.14	0	1	1	0	1
2472	0	76.3	31	132	72	60	7.7	121	146	105	82	47	1	57.2485	1	1	0	0	1.2	1.14	1.14	0	1	1	0	1
2751	0	76.3	25	112	70	42	8.2	132	160	228	83	47	0.8	74.0625	0	1	0	0	1.17	0.97	0.97	0	1	1	1	1
2969	0	76.3	28.3	130	80	50	6.8	143	232	280	128	43	1.1	51.2858	1	0	0	0	1.19	1.22	1.19	0	1	0	0	0
3244	0	76.3	23.3	132	73	59	7.1	149	178	121	96	48	0.8	74.0625	0	0	1	0	1.16	1.22	1.16	0	1	1	0	1
4740	1	76.3	27.7	150	72	78	6.5	99	220	203	149	36	1.5	48.3227	1	0	0	0	1.05	1.14	1.05	1	1	1	1	1
6827	0	76.3	26.8	127	70	57	7.6	111	162	175	98	40	1.5	35.8554	0	0	1	1	1.03	1.05	1.03	0	0	0	0	0
7201	1	76.3	24	127	79	48	7.7	128	263	292	180	35	2	34.6714	1	0	1	0	0.82	0.91	0.82	1	1	1	1	1
4430	0	76.4	23	149	81	68	6.5	155	177	120	121	34	1.1	51.2722	0	0	0	0	1.12	1.07	1.07	0	1	1	0	1
7850	1	76.4	27.4	145	81	64	9.1	178	190	99	132	45	1.1	69.1	0	0	0	0	1.04	0.99	0.99	0	1	0	1	1
456	0	76.5	22.9	135	70	65	7.6	158	220	261	120	52	1.4	38.8063	1	1	1	0	1.09	1.15	1.09	0	1	0	0	0
3077	1	76.5	29.3	155	64	91	6.5	97	174	154	92	47	1.3	56.9691	1	0	0	0	0.9	0.95	0.9	1	1	1	1	1
4166	0	76.5	25.1	130	73	57	7	133	193	111	131	44	1.2	46.3616	0	0	0	0	1.14	1.05	1.05	1	1	1	1	1
1313	0	76.6	21.7	155	85	70	10.7	171	218	130	132	49	0.9	64.5985	0	1	0	0	1.11	1.16	1.11	0	0	0	0	0
3241	0	76.6	25.9	149	77	72	8.1	148	190	156	92	60	1.5	35.8269	1	2	1	0	1.03	0.96	0.96	0	1	1	1	1
4300	0	76.6	25.4	177	97	80	7.3	125	131	84	69	55	1	57.2029	0	0	0	0	1.16	1.14	1.14	0	1	0	1	1
4338	0	76.6	30.1	133	95	38	9.3	169	176	255	102	33	0.8	74.0036	1	0	1	0	1.22	1.19	1.19	0	1	0	0	0
6113	1	76.6	21.1	121	68	53	6.9	157	204	83	142	53	1.3	56.954	0	1	0	0	1.09	1.24	1.09	0	0	0	0	0
6575	0	76.6	25.5	159	92	67	8.3	192	165	73	96	59	0.9	64.5985	0	0	0	0	1.1	1.12	1.1	0	1	1	1	1
780	0	76.7	21.3	143	75	68	6	120	198	139	110	52	1.1	51.2314	0	0	1	0	1.11	1.1	1.1	0	1	0	0	0
1679	0	76.7	23.9	131	73	58	6.8	67	194	179	107	42	0.9	64.5814	0	0	1	0	1.08	1.13	1.08	1	1	1	1	1
3778	0	76.7	21.7	131	75	56	6.1	128	186	140	110	55	1	57.1878	0	0	0	0	0.8	0.77	0.77	0	1	1	1	1
3279	0	76.8	18.9	123	64	59	6.4	131	182	87	90	71	0.9	64.5643	0	0	1	0	1.21	1.18	1.18	1	1	1	1	1
4673	0	76.8	32	154	63	91	5.9	141	161	112	105	34	1.5	35.8079	0	0	1	0	0.67	0.73	0.67	1	1	1	1	1
2331	0	76.9	25.2	132	76	56	6.4	156	147	92	86	41	1.2	46.3125	1	0	1	0	1.16	1.13	1.13	0	1	1	0	1
6998	1	76.9	25	133	77	56	7.1	80	182	71	117	50	1.2	62.4158	0	0	1	0	1.23	1.06	1.06	0	1	0	0	0
1702	1	77	26.3	127	79	48	6.8	116	316	271	181	66	0.8	99.6299	0	0	0	0	1.21	1.21	1.21	1	1	0	1	1
2536	1	77	19.4	102	62	40	6.1	141	157	82	89	44	1	77.0115	1	0	1	0	1.2	1.1	1.1	0	1	1	0	1
3292	0	77	20.6	132	68	64	6.6	70	155	49	78	52	1.4	38.755	0	1	1	0	0.92	0.88	0.88	0	1	0	1	1
3957	0	77	23.8	147	66	81	7	142	118	223	44	39	1.4	38.755	0	1	0	0	1.06	1.04	1.04	0	1	1	1	1
4630	1	77	29.3	121	62	59	7.2	109	192	92	121	49	1.3	56.8938	0	0	1	0	1.07	1.07	1.07	0	1	1	0	1
5383	1	77	26.1	148	75	73	6.4	84	209	230	131	48	1	77.0115	0	0	0	0	1.22	1.25	1.22	0	0	0	1	1
6302	1	77	21.7	130	80	50	6.9	80	184	137	106	50	1.2	62.3994	0	2	0	0	0.84	1.03	0.84	0	1	1	0	1
185	0	77.1	25.7	151	82	69	7.1	130	198	113	105	56	1.1	51.1773	1	1	0	0	1.06	1.14	1.06	0	1	1	1	1
3044	1	77.1	29	177	65	112	6	120	174	111	81	64	1.2	62.3829	1	2	0	1	0.88	1.22	0.88	0	1	1	1	1
3617	0	77.1	19.6	158	70	88	7.6	149	183	42	85	75	1	57.1274	0	0	0	0	1.17	1.12	1.12	0	1	1	1	1
3840	0	77.1	20.6	124	72	52	12.1	179	158	60	73	67	0.7	86.2187	0	1	0	1	1.06	1.12	1.06	0	1	1	0	1
5274	0	77.1	20.4	140	76	64	6.5	141	147	130	96	38	0.9	64.5133	1	1	0	1	0.96	0.92	0.92	0	1	0	1	1
7527	0	77.1	30.6	141	75	66	7.9	130	191	200	110	50	0.9	64.5133	0	0	0	0	1.09	1.08	1.08	1	1	1	1	1
1121	0	77.2	26.8	127	74	53	7	103	152	230	70	33	1.1	51.1639	0	0	0	0	1.06	1.11	1.06	0	1	1	1	1
1994	0	77.2	25.2	162	81	81	5.5	115	156	172	82	40	0.9	64.4963	0	2	0	0	1.18	1.2	1.18	0	1	1	0	1
3245	1	77.2	28.1	128	81	47	6.3	151	132	162	64	31	1.7	41.7243	0	0	0	0	1.14	1.23	1.14	0	1	1	0	1
5096	1	77.2	23.1	135	79	56	6.8	94	137	92	86	37	1.1	68.954	0	2	0	0	1.1	0.9	0.9	0	1	0	0	0
2928	0	77.3	26	162	86	76	10.7	254	211	183	113	54	0.9	64.4793	1	0	0	0	1.16	1.15	1.15	0	1	1	0	1
186	1	77.4	25.9	120	73	47	11.7	234	169	91	97	38	1.2	62.3338	1	1	1	0	1.22	1.16	1.16	0	1	1	1	1
1146	0	77.4	20.7	152	71	81	7.7	137	210	258	113	44	1.2	46.2517	1	0	1	0	1.22	1.02	1.02	1	1	1	1	1
1689	1	77.4	21.7	120	78	42	7.5	90	210	86	140	34	1.3	56.834	0	1	0	0	1.13	1.1	1.1	0	1	1	1	1
1894	1	77.4	21.9	131	66	65	6.1	124	133	60	58	60	1.1	68.9178	0	0	1	0	1.28	1.27	1.27	1	1	1	1	1
2479	1	77.4	23	147	87	60	9.2	155	144	173	77	41	1.6	44.7244	0	1	1	0	1.16	1.09	1.09	0	1	1	0	1
2607	0	77.4	31.1	163	81	82	7.7	130	171	136	89	52	1.7	30.9431	0	0	0	0	0.94	1.03	0.94	0	1	1	1	1
2702	1	77.4	25.6	110	52	58	6.7	112	144	56	79	53	0.9	86.8766	0	0	0	0	1.34	1.29	1.29	0	1	1	1	1
2821	1	77.4	26.3	122	61	61	7	140	145	91	81	43	1.2	62.3338	0	0	0	0	1.24	1.24	1.24	1	1	1	0	1
3263	0	77.4	25.6	115	56	59	7.1	127	132	110	47	64	0.8	73.8476	0	0	1	0	0.94	1.31	0.9	0	1	1	1	1
2989	0	77.5	21.9	134	90	44	8.1	104	184	73	88	75	1	57.0675	0	0	0	0	1.09	1.1	1.09	0	1	0	0	0
3975	0	77.5	21.5	137	64	73	7.8	166	140	384	50	23	0.7	86.1282	0	1	0	0	1.17	1.12	1.12	0	1	0	0	0
4174	0	77.5	22.8	169	81	88	11.9	247	244	211	157	44	0.9	64.4455	0	0	1	0	0.83		0.83	0	1	1	1	1
1294	0	77.6	26.4	128	75	53	6.4	151	154	112	84	47	1	57.0525	1	0	1	1	1.14	1.14	1.14	0	1	0	0	0
7052	0	77.6	23.4	136	65	71	6.4	77	167	121	109	36	0.8	73.809	0	0	1	0	0.63	0.65	0.63	1	1	0	1	1
672	0	77.7	27.3	127	76	51	7	150	204	127	127	57	1.1	51.0969	1	1	1	0	1.13	1.18	1.13	0	1	0	1	1
1454	0	77.7	26.8	148	95	53	6.6	149	183	90	95	61	1	57.0376	0	0	0	0	1.14	1.17	1.14	0	1	1	1	1
2166	0	77.7	19.1	141	85	56	6.7	197	182	149	100	52	1.2	46.2153	0	0	0	0	0.9	0.9	0.9	0	1	1	1	1
2655	0	77.7	27.2	133	83	50	7	100	171	200	82	55	1.4	38.6838	0	1	0	0	1.31	1.22	1.22	0	0	1	1	1
6612	0	77.7	34.1	100	50	50	7.1	139	183	183	102	45	1.3	42.1377	1	0	0	0	1.34	1.31	1.31	0	1	1	1	1
1715	0	77.8	22.8	141	74	67	6	147	222	144	127	55	0.9	64.395	1	0	0	0	1.15	1.06	1.06	0	1	0	0	0
1815	0	77.8	30.9	132	72	60	9.2	169	147	234	76	34	1.3	42.1267	0	1	1	0	1.14	1.19	1.14	0	1	1	1	1
2826	0	77.8	23.1	140	64	76	5.1	158	212	110	128	45	1.1	51.0835	1	2	0	0	1.02	1.07	1.02	0	1	1	1	1
1074	1	77.9	24.4	183	79	104	6.9	73	162	96	106	35	1.1	68.8278	1	2	0	0	1.07	0.98	0.98	0	1	0	1	1
2884	1	77.9	17.9	112	73	39	6	120	165	99	93	46	1.2	62.2523	1	0	1	0	1.12	1.05	1.05	0	1	0	0	0
3016	1	77.9	25.2	120	60	60	8.2	140	189	76	109	58	1.1	68.8278	1	2	0	0	1.13	1.09	1.09	0	1	0	0	0
4784	0	77.9	29.9	133	76	57	7	173	203	119	131	56	1	57.0079	1	0	0	0	1.31	1.2	1.2	0	0	0	0	0
827	0	78	29.1	138	78	60	7.6	65	156	165	81	42	1.4	38.6536	1	0	1	0	1.08	0.83	0.83	1	1	1	0	1
2533	1	78	25.8	137	78	59	6.2	114	175	127	96	48	1.1	68.8098	0	0	0	0	1.17	1.19	1.17	0	1	0	0	0
2533	1	78	24	158	80	78	6.6	126	139	203	73	32	1	76.81	1	0	0	0	1.17	1.19	1.17					0
2639	0	78	30.4	142	86	56	9.6	212	144	159	78	33	1.1	51.0569	1	2	0	0	0.97	1.02	0.97	0	1	1	1	1
4873	0	78	22.8	186	65	121	6.3	121	146	153	98	34	1.6	33.1335	1	1	1	0	1.2	1.24	1.2	0	1	0	0	0
6337	1	78	29.3	116	70	46	7.1	127	187	176	117	35	2.4	27.9675	1	0	0	0	1.03	1.04	1.03	1	1	1	1	1
6414	0	78	24.5	133	83	50	8.4	249	249	255	164	45	1.2	46.1792	1	0	0	0	1.01	1.05	1.01	1	0	0	0	1
2315	1	78.1	24.2	136	76	60	7.7	261	248	153	154	42	1.2	62.2199	0	0	0	0	1.12	1.08	1.08	1	1	1	0	1
2363	1	78.1	23	100	63	37	7.8	80	135	81	85	34	0.9	86.7179	0	1	0	0	1.23	1.18	1.18	0	1	1	1	1
2754	0	78.1	29.3	162	73	89	7.6	171	169	121	91	41	1	56.9782	0	0	0	0	1	1.01	1	0	1	1	1	1
3436	0	78.1	24	154	94	60	5.3	94	135	96	77	35	1.5	35.6861	1	0	0	0	1.02	1.03	1.02	0	1	0	0	0
6339	0	78.1	24.7	130	75	55	7.1	194	172	132	108	49	1.4	38.6435	0	0	0	0	1.04	1.01	1.01	0	1	0	0	0
6477	0	78.1	25	128	69	59	6.9	120	154	141	90	38	0.9	64.3447	1	0	0	0	1.11	1.1	1.1	0	1	1	1	1
1145	0	78.2	23.9	144	61	83	6.8	138	184	286	86	47	0.8	73.6936	0	0	0	0	1.25	1.22	1.22	1	1	0	0	1
1317	0	78.2	27.3	126	76	50	8.5	199	213	220	126	39	0.8	73.6936	0	2	1	1	0.9	0.91	0.9	0	1	1	1	1
1322	0	78.2	26.8	120	66	54	7.7	110	192	154	108	42	0.9	64.328	1	2	0	0	1.17	1.16	1.16	0	1	1	0	1
1344	0	78.3	30.3	137	78	59	7.2	139	156	91	58	79	1.3	42.0719	0	1	0	0	1.05	1.09	1.05	1	1	1	1	1
2061	0	78.3	22.5	121	68	53	7.5	139	226	152	89	98	0.9	64.3113	0	1	0	0	1.12	1.09	1.09	1	1	1	1	1
2654	0	78.3	31	145	78	67	5.7	129	134	149	68	39	1.5	35.6676	0	1	0	0	1.09	1.02	1.02	0	1	1	1	1
2964	0	78.3	28.1	112	65	47	5.9	129	179	85	76	79	1.3	42.0719	0	0	1	0	1.13	1.03	1.03	1	1	1	1	1
3337	0	78.3	26.8	143	78	65	8.3	112	167	146	88	45	0.8	73.6745	0	0	1	0	1.13	1.11	1.11	0	1	1	0	1
7410	0	78.3	23.5	131	76	55	5.4	105	189	142	82	71	1.2	46.1432	1	0	0	0	1.01	1.11	1.01	0	0	0	0	0
1731	1	78.4	28.5	151	76	75	8.9	252	186	533	68	27	2.6	25.4734	0	2	1	0	0.91	0.63	0.63	0	1	1	1	1
2819	1	78.4	23.5	130	70	60	6.2	171	152	71	83	49	1.2	62.1715	0	0	0	0	1.12	1.22	1.12	0	1	1	0	1
3225	0	78.4	23.6	142	65	77	7.5	191	172	109	106	40	0.8	73.6554	0	1	0	0	1.2	1.22	1.2	0	1	1	1	1
4489	0	78.4	23.8	116	58	58	6.7	92	175	90	95	60	1.5	35.6584	1	0	1	0	1.17	1.16	1.16	1	1	1	0	1
4727	1	78.4	24.1	121	64	57	8.1	117	168	220	103	29	1.2	62.1715	0	0	0	0	1.01	0.7	0.7	0	1	0	0	0
8055	0	78.4	24.8	125	80	45	7.2	142	293	247	73	47	1.4	38.6135	1	0	0	0	1.12	0.97	0.97	0	1	1	0	1
1851	1	78.5	34	112	62	50	5.9	90	174	158	95	32	1.3	56.6714	1	0	0	0	0.61		0.61	0	1	1	0	1
2653	0	78.5	27.3	137	71	66	7.4	154	166	140	80	58	0.8	73.6364	0	0	0	0	1.27	1.23	1.23	0	1	0	0	0
3479	0	78.5	27.2	111	51	60	7.1	151	195	120	102	67	1.3	42.0502	0	0	0	0	1.02	0.99	0.99	0	1	1	1	1
5493	1	78.5	30.8	128	72	56	6.5	107	151	392	77	26	1.3	56.6714	0	0	0	0	1.22	1.2	1.2	0	1	1	1	1
6059	0	78.5	21	127	54	73	7.3	113	214	171	134	52	1.2	46.1193	0	0	0	0	1.2	1.18	1.18	0	1	1	1	1
6059	0	78.5	21	121	45	76	6.5	100	152	97	81	59	1.2	46.1193	0	0	0	0	1.16	1.09	1.09					0
7279	1	78.5	20.9	152	82	70	9.6	175	200	37	121	73	1.1	68.7206	1	1	0	0	1.05	1.04	1.04	0	1	1	1	1
3485	1	78.6	25.9	155	83	72	7.3	110	177	103	111	35	1.7	41.5723	0	0	0	0	1.14	1.13	1.13	0	1	1	1	1
6360	1	78.6	17.7	110	70	40	5.9	110	154	39	78	69	1	76.6906	0	0	0	0	1.11	1.13	1.11	1	0	0	0	1
199	1	78.7	29	109	103	6	7.8	142	182	264	93	40	1	76.6708	0	0	1	0	1.22	1.34	1.22	1	1	1	1	1
2424	1	78.7	27.7	149	88	61	9.7	124	179	140	105	42	1.7	41.5616	1	2	0	0	1.05	1.09	1.05	0	1	0	0	0
2861	0	78.7	28.5	156	66	90	8.8	208	133	95	65	46	1.4	38.5836	1	0	0	0	1.09	1.04	1.04	0	1	1	1	1
4285	1	78.7	26.5	140	71	69	6.8	92	154	252	92	22	2.6	25.4537	1	1	1	0	1.16	1.03	1.03	1	1	0	1	1
6465	0	78.7	26	164	64	100	5.7	112	170	43	68	88	1	56.8897	1	0	0	1	1.15	1.26	1.15	0	1	1	1	1
6476	0	78.7	27.5	177	85	92	7.8	75	186	143	116	44	1.2	46.0955	0	1	1	0	0.98	1	0.98	0	1	1	1	1
7383	1	78.7	18.8	131	64	67	5.6	95	187	80	125	44	1.2	62.1234	0	2	0	0	1.17	1.14	1.14	0	1	1	1	1
4312	1	78.8	28.8	120	70	50	8.4	157	150	227	79	36	1.3	56.6275	0	0	0	0	1.34	1.24	1.24	1	1	1	0	1
1588	0	78.9	23.2	115	64	51	7.1	186	246	219	135	59	1	56.8604	0	0	0	0	1.12	1.22	1.12	0	0	1	0	1
3392	0	78.9	27.3	191	118	73	8.6	138	231	242	128	59	1.5	35.6124	1	2	0	0	1.19	1.22	1.19	1	1	1	1	1
3945	0	78.9	27.1	156	80	76	8.6	179	177	67	95	72	0.6	102.524	0	0	0	0	1.16	1.14	1.14	1	1	1	0	1
4917	0	78.9	28.2	154	89	65	6.8	97	151	354	75	32	0.9	64.2117	1	1	1	0	1.15	1.2	1.15	0	1	0	0	0
863	1	79	21.2	134	80	54	6.8	122	152	79	77	50	1.1	68.6321	0	1	0	0	1.19	1.19	1.19	0	1	0	0	0
1295	1	79	30.1	138	80	58	9.1	87	178	196	99	41	1.2	62.0754	1	2	1	0	1.07	1.02	1.02	1	1	1	0	1
1375	0	79	27	139	83	56	8.7	161	157	105	89	43	1.2	46.0599	1	0	0	0	1.07	1.1	1.07	0	1	1	1	1
3107	0	79	25.7	117	67	50	7.2	122	250	158	153	51	0.9	64.1952	0	0	1	0	1.07	0.93	0.93	1	1	0	1	1
7454	1	79	19.5	150	68	82	6	101	175	167	111	39	1.3	56.5984	0	1	0	0	1.01	0.92	0.92	0	1	0	1	1
2005	0	79.1	22.6	127	66	61	4.9	97	170	103	100	60	1	56.8312	0	0	0	0	1.1	1.03	1.03	0	0	0	0	0
2818	0	79.1	29.5	131	72	59	7.2	155	158	126	86	50	0.9	64.1787	0	0	0	0	1.19	1.19	1.19	0	0	1	0	1
3999	1	79.1	22.9	134	60	74	7.1	181	199	88	111	72	1.3	56.5838	0	1	0	0	1.13	1.09	1.09	1	1	0	0	1
1271	0	79.2	27.3	173	90	83	4.8	117	193	105	128	34	0.8	73.5038	0	0	1	0	1.17	1.09	1.09	0	1	1	1	1
3199	0	79.3	26.1	142	78	64	7.1	124	188	99	88	65	1.1	50.8859	0	0	0	0	1.12	1.05	1.05	1	1	1	1	1
4236	1	79.3	26	139	78	61	10.2	271	149	84	92	45	2.4	27.8738	0	0	0	0	1.31	1.23	1.23	0	1	1	1	1
6790	1	79.3	21.8	139	88	51	6.5	94	179	97	103	61	1.2	62.0277	0	0	0	0	1.25	1.21	1.21	0	1	1	0	1
2805	0	79.4	24.9	166	86	80	7.1	81	203	122	85	77	1	56.7876	0	2	0	0	1.13	1.08	1.08	0	1	1	1	1
3162	1	79.4	26.1	140	76	64	8.1	156	218	135	125	55	1.4	51.906	0	2	0	0	1.24	1.16	1.16	0	1	1	1	1
3010	1	79.5	20.1	137	75	62	6.1	149	152	120	79	45	1.3	56.5259	0	0	0	1	1.1	1.09	1.09	0	1	1	1	1
3150	0	79.5	22.7	174	94	80	6.6	152	138	216	72	28	1.1	50.8599	0	0	0	0	0.92	0.98	0.92	1	1	1	1	1
3182	0	79.5	23.5	106	55	51	6.3	148	151	215	84	33	1.4	38.5044	0	1	0	0	1.03	1.13	1.03	0	1	1	0	1
4104	1	79.5	22.2	126	62	64	7.1	169	189	66	118	49	1	76.5136	1	0	0	1	1.17	1.11	1.11	1	1	1	1	1
1340	0	79.6	29.1	172	124	48	10.3	172	178	110	97	51	1	56.7586	1	2	0	0	1.2	1.16	1.16	0	1	1	1	1
2300	0	79.6	24.7	128	68	60	6.1	109	166	117	87	49	0.8	73.4287	1	2	1	0	1.15	1.14	1.14	0	1	1	0	1
2523	0	79.6	31.1	134	62	72	9.1	106	177	214	84	48	2.1	24.1096	1	0	0	0	1.21	1.15	1.15	0	1	1	1	1
4579	1	79.6	23.5	119	68	51	9.9	256	242	123	164	44	1.2	61.9801	0	0	0	0	1.21	1.26	1.21	0	1	0	0	0
6608	1	79.6	23	110	64	46	8.2	171	191	56	90	95	1.5	47.9091	0	0	0	0	1.12	1.14	1.12	1	1	1	0	1
1230	1	79.7	23.3	115	76	39	7.4	140	195	120	100	65	0.6	137.889	0	0	1	1	1.11	1.18	1.11	0	0	1	0	1
4548	0	79.7	29	141	70	71	5.6	92	174	135	95	51	0.9	64.0804	0	0	0	0	1.21	1.19	1.19	0	1	1	1	1
2753	1	79.8	26.5	136	77	59	7.2	129	180	257	95	34	1.2	61.9486	0	1	0	0		1.19	1.19	1	1	0	1	1
5689	0	79.8	31.2	154	89	65	9.1	203	151	126	98	38	1.1	50.821	0	1	0	0	1.07	1.1	1.07	0	1	1	1	1
7122	1	79.8	26.1	124	68	56	6.2	120	126	60	66	46	1	76.4551	0	0	0	0	1.29	1.23	1.23	0	1	0	0	0
1027	1	79.9	21	152	97	55	7.2	172	198	96	103	56	1.6	44.4367	1	0	1	0	1.18	1.1	1.1	0	1	0	0	0
4685	0	79.9	21.4	169	91	78	7.1	128	185	98	116	51	1	56.7153	0	0	0	0	1.07	1.09	1.07	0	1	1	1	1
1407	0	80	23.4	120	61	59	6.8	187	182	192	106	46	0.8	73.354	0	1	0	0	1.17	0.78	0.78	1	1	1	1	1
3112	0	80	21.4	143	73	70	7.3	198	200	110	96	80	0.8	73.354	1	0	0	0	1.11	1.23	1.11	0	1	0	0	0
5648	0	80	30.7	131	71	60	6.3	99	188	155	124	47	0.7	85.5749	0	1	1	0	1.05	1.05	1.05	0	1	0	0	0
5892	0	80	24.7	131	83	48	6.7	141	147	87	71	62	0.9	64.0315	0	0	0	0	1.16	1.12	1.12	0	1	0	1	1
7379	0	80.1	22.3	120	60	60	8.7	209	138	174	73	31	0.9	64.0153	0	2	1	1	1.16	1.04	1.04	1	1	1	1	1
2602	0	80.2	22.6	162	78	84	5.6	125	162	81	83	56	0.8	73.3168	0	1	0	0	0.71	0.56	0.56	0	1	1	0	1
3235	1	80.2	24.7	108	54	54	6.7	135	168	89	87	50	1.3	56.4254	0	0	0	0	0.69	0.94	0.69	1	1	1	0	1
5016	0	80.2	25.9	171	58	113	6.1	124	224	119	139	62	3.1	15.3581	0	0	1	0	1.16	1.23	1.16	1	1	1	1	1
6576	1	80.2	22.2	117	51	66	7	115	224	63	157	54	1.2	61.8857	0	2	0	0	1.16	1.14	1.14	0	1	1	0	1
1168	0	80.4	25.1	127	70	57	5.6	138	187	195	85	68	0.8	73.2798	0	0	0	0	1.19	1.07	1.07	0	0	0	0	0
2399	0	80.4	28.6	165	82	83	9.4	226	168	109	87	56	1.2	45.896	1	2	1	0	1.26	1.2	1.2	0	1	1	0	1
2508	1	80.4	22.4	124	74	50	5.7	142	192	53	108	56	1	76.3389	1	0	0	0	1.18	1.22	1.18	0	1	0	0	0
4521	0	80.4	20.5	120	60	60	5.5	58	105	36	55	44	1.4	38.4165	1	0	0	0	1.07	1.11	1.07	1	1	1	1	1
1326	0	80.5	28.8	136	69	67	6	112	140	194	66	46	0.8	73.2613	1	1	0	0	1.29	1.33	1.29	1	1	1	1	1
2239	0	80.5	28.8	177	77	100	6.3	90	147	98	49	84	1	56.6292	1	1	1	0	1.12	1.1	1.1	0	1	1	1	1
2441	0	80.5	30.9	151	88	63	5.7	109	236	136	145	47	1	56.6292	0	0	0	0	0.95	0.87	0.87	1	1	1	1	1
4308	0	80.5	18.7	123	69	54	6.1	144	195	55	108	76	0.9	63.9506	0	0	0	0	1.09	1.12	1.09	0	1	0	0	0
5513	0	80.5	25.6	162	78	84	7.2	142	165	187	100	35	1.2	45.8844	1	2	1	0	1.06	0.94	0.94	0	1	1	1	1
5763	0	80.5	24.4	101	62	39	6.7	231	165	86	104	48	1.1	50.731	0	2	0	0	0.97	0.55	0.55	1	1	1	1	1
1078	0	80.6	26.5	150	70	80	10.3	183	213	172	103	82	1.8	28.7307	1	2	0	0	1.21	1.13	1.13	0	1	1	1	1
2430	0	80.6	24.3	124	60	64	7.4	127	157	139	84	45	1.4	38.3972	1	0	0	0	1.15	1.18	1.15	1	1	1	1	1
5324	0	80.6	24.3	135	79	56	7.1	156	229	323	143	38	1.2	45.8728	0	0	0	0	0.9	1.12	0.9	0	1	1	0	1
5734	1	80.6	21.7	123	70	53	7.2	107	140	152	77	38	1.1	68.3533	0	1	0	0	1.08	1.05	1.05	0	0	0	1	1
2775	1	80.7	27.7	137	76	61	7.6	152	120	179	59	34	1.7	41.3504	1	1	1	0	1.14	1.08	1.08	0	1	1	1	1
3134	0	80.7	23.2	130	68	62	8.8	107	238	85	112	95	0.8	73.2244	0	1	1	0	1.07	1.02	1.02	0	1	1	1	1
4520	0	80.7	21	148	72	76	6.9	143	226	350	135	32	1.4	38.3875	0	0	0	0	0.91	0.88	0.88	0	1	1	1	1
6982	0	80.7	30.3	124	74	50	6.5	152	152	107	82	55	1.1	50.7054	0	0	0	0	1.08	1.02	1.02	0	1	1	0	1
872	1	80.8	23.6	129	60	69	6.3	135	213	80	101	76	1.6	44.3357	1	2	1	0	1.19	1.15	1.15	0	1	1	1	1
1691	0	80.8	19.4	130	89	41	7.2	137	169	130	88	58	0.8	73.206	0	0	0	0	1.02	0.9	0.9	0	1	0	0	0
4061	0	80.8	35.7	113	78	35	6.3	124	176	125	84	59	1.2	45.8498	0	0	0	0	0.96	0.92	0.92	1	1	1	0	1
4107	1	80.8	22.5	125	74	51	6.5	159	137	121	86	33	1.5	47.7638	1	2	1	0	1.32	1.26	1.26	0	1	1	0	1
7413	0	80.8	30.2	146	67	79	6.6	139	201	185	119	43	1.2	45.8498	0	1	1	1	1.03	0.99	0.99	1	1	1	0	1
2391	1	80.9	30.1	165	77	88	6.9	126	143	89	82	43	0.9	86.1001	1	0	0	0	1.19	1.2	1.19	0	1	1	1	1
2483	0	80.9	31.6	118	70	48	7.5	98	139	129	64	49	1	56.5722	1	0	0	0	1.19	1.18	1.18	1	1	1	0	1
2784	0	80.9	22.3	131	61	70	6.4	150	175	64	83	69	0.8	73.1876	0	0	1	0	1.14	1.15	1.14	0	0	0	0	0
6036	1	80.9	28.3	137	70	67	8.5	78	178	161	93	61	1.2	61.7766	0	1	0	0	1.22	1.2	1.2	1	1	1	1	1
557	0	81	24.8	141	71	70	8.9	161	145	282	76	34	1.3	41.7834	1	2	0	0	0.83	0.71	0.71	1	1	1	1	1
2520	1	81	27.7	128	68	60	7.2	112	156	104	93	40	1.1	68.2847	0	0	0	0	1.17	1.27	1.17	0	1	1	0	1
2178	1	81.1	28.1	142	61	81	3.7	143	147	153	87	30	1.8	38.6721	0	2	1	1	0.66	0.98	0.66	0	1	1	1	1
2901	1	81.1	22.5	127	77	50	6	123	149	77	75	44	1.1	68.2676	0	0	0	0	1.11	0.96	0.96	0	0	0	0	0
1422	0	81.2	24.3	156	88	68	5.8	152	186	108	91	73	1.1	50.6419	1	0	0	0	1.27	1.04	1.04	0	1	1	1	1
4961	0	81.2	26.1	156	63	93	6.8	187	160	139	92	48	1.6	32.8642	0	0	1	0	1.18	1.14	1.14	0	1	1	1	1
5027	0	81.2	25.7	153	76	77	6.4	120	177	207	109	32	0.9	63.8383	0	0	0	0	0.93	0.97	0.93	0	1	1	1	1
7146	0	81.2	24	117	62	55	5.9	112	176	75	76	77	1.2	45.8038	0	0	0	0	1.08	1	1	1	1	0	1	1
1151	1	81.3	29.9	148	66	82	7.7	144	142	99	69	51	1.2	61.7148	1	2	0	0	1.24	1.16	1.16	0	1	0	1	1
1749	0	81.4	26.6	148	90	58	7.2	157	165	128	78	60	1.3	41.7416	0	2	0	0	1.22	1.19	1.19	1	1	1	0	1
3728	0	81.4	29.1	130	70	60	10.1	147	135	547	39	21	1.4	38.3203	1	1	0	0	1.13	1.15	1.13	1	1	1	1	1
5213	0	81.4	24.3	166	99	67	7.6	132	129	200	75	34	0.8	73.0961	1	0	1	0	1.09	1.08	1.08	0	1	1	0	1
6684	0	81.4	26.3	140	69	71	7.8	189	161	72	93	59	1.1	50.6166	0	0	1	0	1.16	1.15	1.15	0	1	1	0	1
3712	1	81.5	22.1	136	74	62	7.4	121	128	132	66	33	1.2	61.684	1	0	0	0	1.23	1.22	1.22	1	1	1	1	1
3470	0	81.6	23.1	151	82	69	6.2	106	226	234	127	48	0.9	63.7746	1	1	0	0	1.32	1.29	1.29	0	1	0	0	0
4985	0	81.6	27.6	163	80	83	5.5	178	180	355	97	15	2	25.3779	1	1	0	1	0.98	0.72	0.72	1	1	1	1	1
5024	0	81.7	27.9	165	80	85	7.1	184	164	517	62	38	1.7	30.6054	1	0	0	0	1.2	1.14	1.14	0	0	0	0	0
2311	1	81.8	26.5	148	68	80	5.5	97	171	53	100	48	1.7	41.2369	0	0	0	0	1.01	0.96	0.96	0	1	0	0	0
1726	0	81.9	29.8	145	64	81	8.6	190	215	212	99	60	1.8	28.6375	0	0	1	0	1.02	1.07	1.02	0	1	1	1	1
7094	0	81.9	28.6	125	68	57									0	2	0	0	1.15	1.05	1.05	0	1	1	1	1
2175	0	82.2	23.6	120	70	50	5.5	141	188	146	107	51	0.9	63.6798	0	1	0	0	1.21	1.19	1.19	0	1	1	1	1
6842	0	82.2	29.8	152	76	76	6.7	93	192	96	116	57	1.2	45.6902	0	0	1	0	1.26	1.11	1.11	1	1	1	1	1
7697	0	82.3	24.1	136	64	72	6	90	167	52	79	72	1.1	50.5037	0	0	0	0	1.11	1.13	1.11	1	1	1	1	1
2222	0	82.4	27	130	70	60	7.7	203	170	115	97	47	1	56.3616	1	0	0	0	1.15	1.07	1.07	1	1	1	0	1
2996	0	82.5	22.7	146	67	79	6.9	138	204	134	108	61	0.8	72.8972	0	0	0	0	1.16	1.08	1.08	1	1	1	1	1
4591	1	82.5	22.6	128	62	66	7.2	87	190	113	98	69	1.3	56.1025	1	0	1	0	0.8	0.89	0.8	0	1	1	1	1
4676	0	82.5	23.5	122	67	55	5.7	159	146	122	90	40	0.9	63.6328	0	0	0	0	1.18	1.17	1.17	0	1	0	0	0
6216	0	82.5	23.6	151	84	67	5.7	96	226	77	144	62	0.9	63.6328	1	1	0	0	1.19	1.15	1.15	0	0	0	0	0
4498	0	82.6	24.4	125	67	58	7.1	162	114	101	72	30	1.2	45.6452	1	2	1	0	1.06	1.05	1.05	0	1	1	1	1
2199	0	82.7	23.7	148	81	67	8.5	205	208	110	127	50	0.9	63.6015	0	0	0	0	1.01	0.99	0.99	0	1	1	0	1
1148	0	82.8	23.3	115	70	45	6.4	164	145	465	56	25	1.1	50.4417	0	0	0	0	1.1	1.06	1.06	0	1	1	0	1
7534	0	82.9	22	139	86	53	6.6	167	254	255	164	59	0.8	72.8257	1	0	0	0	1.15	1.09	1.09	0	1	0	0	0
2147	0	83	31.1	130	75	55	8.4	170	179	237	86	42	1	56.2787	0	0	1	0	1.08	0.97	0.97	1	0	1	0	1
4586	1	83	26.3	134	65	69	6.8	153	139	79	88	38	1.4	51.4409	0	0	1	0	1.23	1.25	1.23	0	0	0	1	1
6877	0	83	25.1	125	80	45	5.7	118	251	213	164	40	1.4	38.1691	1	0	0	0	1.27	1.2	1.2	0	1	1	1	1
4403	1	83.1	28	119	44	75	8.6	189	159	395	70	28	4.5	13.3668	0	0	1	1	1.15	1.15	1.15	1	1	1	1	1
1165	0	83.3	23	142	83	59	11	140	283	131	151	90	1.4	38.1412	0	0	0	1	1.14	1.11	1.11	0	1	1	1	1
7200	0	83.3	26.6	138	65	73	6.3	93	170	191	97	42	4.7	9.42812	0	0	1	0	1.07	1.04	1.04	1	1	1	1	1
8210	1	83.4	23.3	137	72	65	7.1	128	182	63	116	47	1.5	47.4577	0	0	1	0	1.24	1.29	1.24	0	1	0	1	1
1251	0	83.5	28	142	77	65	6.5	147	159	151	85	45	0.9	63.4773	0	0	1	0	1.09	1.07	1.07	0	1	0	1	1
2464	0	83.5	20.7	160	97	63	7.6	218	202	44	81	95	1	56.2101	1	0	1	0	0.89	0.88	0.88	0	1	1	1	1
2965	0	83.5	20.3	136	80	56	7.4	207	169	113	88	51	0.8	72.7191	0	0	1	0	1.16	1.17	1.16	0	1	1	0	1
942	0	83.7	21.9	134	70	64	8.9	141	190	137	115	43	1	56.1828	1	1	0	0	1.2	1.09	1.09	1	1	0	1	1
7254	0	83.8	26.3	133	75	58	7.4	154	202	158	130	42	2.3	21.4815	0	0	0	0	1.21	1.17	1.17	0	1	1	0	1
682	1	83.9	25.6	126	70	56	11.4	220	204	240	132	38	1.3	55.9112	0	1	0	0	1.37	1.33	1.33	1	1	1	1	1
1282	0	83.9	27.3	149	80	69	9.2	207	225	128	129	54	0.9	63.4158	1	2	1	0	1.22	1.25	1.22	0	1	1	1	1
3181	0	83.9	22.9	138	69	69	7.4	158	172	84	104	52	1	56.1556	0	0	0	0	0.97	1.06	0.97	0	1	0	0	0
1325	0	84	24.7	136	72	64	7.4	154	164	278	79	32	1.1	50.2946	1	0	1	0	0.78	0.78	0.78	0	1	1	1	1
1423	0	84.1	32.2	152	73	79	8.5	182	202	153	120	37	0.7	84.7111	1	0	0	0	1.02	1.08	1.02	0	1	1	1	1
1666	1	84.1	23.6	141	58	83	5.9	116	171	80	89	51	1.4	51.3036	1	2	1	0	1.19	1.18	1.18	1	1	0	1	1
2407	1	84.1	25.7	142	72	70	8	154	152	214	83	35	1.3	55.8842	0	2	1	0	1.07	1.02	1.02	1	1	1	1	1
3899	0	84.1	28.3	145	90	55	7.7	182	144	73	71	53	1.2	45.4787	1	0	0	0	1.14	1.16	1.14	0	1	0	1	1
1485	0	84.2	23.8	147	75	72	6.9	189	159	192	86	36	1.2	45.4677	0	0	0	0	1.04	1.07	1.04	1	0	0	1	1
4042	1	84.4	27.2	127	84	43	6.1	124	188	195	108	35	1.6	43.9452	0	0	0	1	1.05	1.15	1.05	0	1	0	0	0
4391	0	84.5	28.4	125	60	65	8.4	172	135	196	73	32	1.6	32.5995	1	2	1	0	0.97	1.06	0.97	1	1	1	0	1
738	1	84.6	24.4	132	62	70	11.8	107	191	65	101	68	1.3	55.817	1	0	0	0	1.23	1.13	1.13	0	1	1	0	1
4396	1	84.6	26.9	128	71	57	6.4	98	165	58	102	49	2.3	28.895	0	0	0	0	1.09	0.91	0.91	0	1	1	0	1
4019	1	84.8	21.9	144	85	59	5.4	109	143	112	76	39	1.2	61.189	0	0	1	0	1.08	1.09	1.08	1	1	1	1	1
2577	1	85.1	28.5	151	71	80	7.5	81	166	63	78	56	1.5	47.2637	0	0	1	0	1.03	0.78	0.78	0	1	1	1	1
4417	0	85.2	24.8	126	78	48	6.1	143	172	57	86	71	0.7	84.4879	0	0	0	0	1.04	1.34	1.04	0	0	0	0	0
2745	0	85.3	25.7	165	70	95	6.1	138	205	70	110	72	1.1	50.138	0	0	0	0	1.1	0.97	0.97	0	1	1	1	1
3483	0	85.4	22.3	144	78	66	6.5	130	212	165	124	49	1.3	41.3371	1	0	1	0	0.78	1.01	0.78	0	1	1	0	1
1957	0	85.6	26.3	106	62	44	6.4	106	232	129	129	57	2.1	23.7566	1	0	1	0	0.91	1	0.91	0	1	1	1	1
6067	1	85.9	24.1	114	47	67	5.6	98	153	63	97	48	2.2	30.3219	0	0	1	0	1.19	1.01	1.01	0	1	0	1	1
4379	1	86.3	28.3	161	84	77	7.8	149	203	72	115	70	2.4	27.3993	1	2	0	0	1.15	1.16	1.15	0	1	1	0	1
6793	0	86.3	24.4	113	70	43	6.4	110	172	75	89	72	0.9	63.0537	0	1	0	0	1.2	1.08	1.08	0	1	1	0	1
7396	1	86.3	20	141	74	67	13.3	292	270	81	179	64	1.1	67.4117	1	1	0	0	0.96	0.99	0.96	0	0	0	0	0
3189	0	86.5	28	155	75	80	7.8	211	220	229	125	48	1.4	37.8504	0	2	0	1	0.73	0.79	0.73	1	1	1	0	1
6121	0	86.5	24.6	115	79	36	7.4	131	207	193	139	38	1	55.8088	0	1	0	0	1.09	1.1	1.09	0	1	1	0	1
4648	0	86.6	26.4	139	78	61	7	135	217	156	139	46	1.2	45.2091	1	1	0	0	1.05	1.09	1.05	0	1	1	1	1
7311	0	86.6	22.5	137	71	66	6.5	145	139	72	72	48	1.1	49.9843	1	2	1	0	1.12	1.09	1.09	0	1	1	1	1
7707	0	87.2	27.6	141	61	80	6.1	89	140	165	68	30	1.5	34.8966	0	0	1	0	1.04	1.02	1.02	0	1	0	1	1
4194	1	87.5	24.8	125	65	60	6.9	108	149	140	84	40	3	21.1197	0	0	1	1	1.07	1.2	1.07	0	1	1	0	1
6201	0	87.5	28	141	68	73	6.5	182	134	168	71	39	1	55.6787	0	0	0	0	0.74	1.07	0.74	1	1	1	1	1
828	0	87.6	26.7	114	74	40	6.5	137	188	64	66	92	1.5	34.8642	0	1	0	0	1.09	1.04	1.04	0	1	1	1	1
3780	0	87.6	25.8	142	82	60	6.6	115	239	290	118	45	1.2	45.1038	0	0	0	0	1.11	1.02	1.02	0	1	1	1	1
4135	1	87.6	22.6	113	62	51	6.9	117	191	123	121	47	1.5	46.9867	1	1	0	0	1.07	1.17	1.07	0	1	1	1	1
2599	1	87.7	24.5	185	106	79	6.4	129	127	96	67	44	2.6	24.9003	0	0	1	0	1.28	1.22	1.22	0	1	1	1	1
1727	0	87.9	28.6	153	111	42	5.5	116	180	106	92	53	1.5	34.84	0	1	1	0	0.73	0.9	0.73	1	1	1	1	1
5250	1	88.2	24.1	125	66	59	7.4	113	181	132	113	41	0.8	96.9208	0	0	1	0	1.07	1.18	1.07	0	0	0	0	0
4068	0	89.3	19.7	141	83	58	7.3	92	204	219	125	46	1.7	30.0577	0	0	0	0	0.98	0.89	0.89	1	1	1	0	1
[truncated: 2 more rows]
